# Supplementary material for: AaPDR3, a PDR Transporter 3, Is Involved in Sesquiterpene β-Caryophyllene Transport in Artemisia annua
Source: Front Plant Sci. 2017 May 8;8:723. doi: 10.3389/fpls.2017.00723 (PMC5420590; doi:10.3389/fpls.2017.00723)
Supplement: Supplementary Information Data 1 — Four selected PDR genes in transcriptome expression in glandular and T-shaped trichomes. [file DataSheet1.FASTA]

>contig000268
GTGAAACAACATATTTTTATTTTAAGGAATTGAAAGAAAAACTTATGCATCGTAGATTGAATCCTCAAATACAAATGAAAAATATAATACAAGTTGTTACGTACGCATGCATGCATGGATGCAATATTTTACATATACAAGACCAAAATAAAAAACAAAGAAAAATTATCTCTTCTGGAAATTAAAGGATCGAATGCAGTAAGCAAAGACGAATGCAAAGAACAAAACCAATCCAACATGCACCCCAGCGGTAACACCAATAAAACTACGCTTCATACCGAGATAACTGTCCAAAAAGTCCTTGACGACTATACCGTTAGAAAATGTATCTGTAATGTCCCCATACTGCGCAACAACCATCCCGTAAATAGTCCATGCCAATGGATTTCCCCAATAGTACCATCTCCACCAGATAGGAATAAGTGGTCGTGGGATGATGAATCCCGAGAAGAGATTGAAGATTCCGTAAAATGAGGCAGCAATGATGGCAGCGATGCTAGCGTTGGGGGTGATGGCGACCGTCATCATACCATAAAAGGTCATGTAGAGGAAACACATCAATTGGAAAAAGAGATACCATGCGAATTTAGTAACGGTCCACTCAAATCCGATCATGGAGTACACAATTAGACTGTATACTACTGCTTGCGCGAATATGTATGGGATCTCAACCAACACTTGAGCAAAAGCATATGGTAAAGCTGAGTACATTCCAGCGGCTCTTTCTCTATAAAAGACAGTCCGTTCGATATCAACAACTGGTTGCACTGCTGATGCGTTTTGGATTCCTAAGAAGAGAACCGCACCGTACATAGAACCCATGGAGTTTATCAGATCTTGTTGGTCAACCCTTTTAGTGCCGATATCCCAATACATTGTACCAAATATGACCCCGATGAAAGTGGTGAAGACAAAACGCACGGCTGTGTAAGGTGGGTTTCGCCAGTATGACCAGCGTTGTTTCCATAAGCACGCAATGCATTGTACGAGGAATGACTGCGAGTATTGAGTTGGGTAGAAAAGATCTTGTGTGCCAGGACGTGGTACACTTAATTCGGCAATTAAGGCTTTGTTTCTCTTGTAAAGTTCGGAATTTTTGTAGATTGAAGTGAAATCAACTCCAAGAGCGACTTCTTGTGTTGAGGTACTGACTTCCAACATCCATGTCGCGGGGTTGTATCCATCTGTAATCTTACTCACCCCCTTTATGGCCTCAAAGTACTCGATTAACTCGCAGGAATTGCGACCTATGGGTCCAACGTACAGCTCTAGTCCTCCTCTTTTCATCAAGAACAACTCATCAAAAGCTTCAAAGATATCAATGCTAGGTTGATGAATGGTGCAAACGACTGTTCTTCCTGTGTCCACAGTGTTCCTAACGGCTCTCATAACAATGGCAGCAGCTCTAGCATCTAGCCCAGAGGTTGGTTCGTCCATAAATATAATGGACGGGTTAGCCACTAGCTCGACCGCTATGGTCAACCTTTTTCTTTGTTCTGTTGACAGACCGTTGACAGCTGGCAACCCTACTAGTGAATTCCTCAACGGGTTCAGTTCCACAAGATCCATAACTTGATCAACAAACGCCTTTCTTTTGTGTTCGTCAACGTCTGATGCTAATCTGAGCCAGGCTGAGTATAGCAAAGACTCGTAAACAGTAACATTTGGTGAATGAATGTCGTTTTGCTCACAATATCCAGAAATACGAGCAAATGTTTCTTGTTTCTTTGGATATCCGGAGATCTTGATATCACCTTCGATATACCCACCAGTTTTTCGACCCGCTAGAACATCCATAAGAGTAGTTTTACCGGCACCACTCACACCCATAAGAGCGGTGAGAACACCGGGTCTAAAAGCTCCACTAACACCCTTTAGTAGTAGCAATCGGTCTTCCCCCACGCCTTGATCTTTCATTTCCTGTGGCATATCGACAGAGTATTTGATATCATCGAAGGTAATTGAATGTGGTTCAAACGGAAGAATCATTCCTTTCTTCTTGTTTTGACTACCCTCGCCTTCCTTATTCATAGATGATAACTCAACGACTGCATCGTTTTCATCTAGTGACGATACATCAGCTTTCTTTTTTCCAAAAGCACCAAGGAAAGTAAGAGCCACAGCATAAAATAAGTTGTAGATCAAAATAGATACTATCAGGGCTCCGATTGCAATCCAATACCAGTAAGCTTCTGGAAAGAACGCTCTGGATAAAATCGTTTGTTTCCCTAGCGTTGAACCATTCATAGGTGTGTTCCAACTATGGCCAAGGAACTCGTTCACCACTATTCCATTCATAGCATACATTACAGGTGACGTCCAATATCCCCATAACCACCAATCCTTGATATCACCTCGATCAAGGATAAAACCACCCAACGCAAACACTATGAGAAGTGCAAATGAACCAAACGTATTTGCAACAATCATGTTCCTTCCAAATGCTCCAATGGACCGAAATAATCCAGAAGACATTTGGTTTACAAGAAACAAGATTAAGAAATGTTTGAAGAATCTTGTTACGTTAGGATCAAATCCCATGACATAGTATGTGAGAATAGTCCAAGCAGCAGCTTCTACGAAGGAAACTGGAATCTTGATGATCCATGTGGGAATAGCATAAGCCCATGAGGGATAAAAAAGGAAGTTCCGTTGCTTGTAGAATACAGGAAGTTTTGCAATCGTCATTGAAATTTCAGACATCCCATTAAACATGAGCATAGTTACACCAAAGAACGAAGCTCCAATATACAACCCTCCATCTATTGCAGTACGTTTATGCAGCTCAGTTCGGAAGAACACCGTCATAGTAATGAACGCCATGACACTTACTTGAAACAATTTGAAGAAATAAACAAAAGAGTTTCTTTTCATGAGCAATATTTCTCGATCAGTGCAAGCTTTCAAGAGTTCTTTCTTACTCAAACCATATTTTTCGGTTGTGAGAGCCGCGGGATGGCTTTTGCTTTTGTCATACGGGGTCGCAAGATCGGTCGCCAGCTTCCTTCCAACATGAAATGATTGATATGCCTCTGCAAATTCTTTTGCAGTCACAAATCTGTAAGGCACGTCTCTTCTCATCCAATACTGTTGTTGATCTTTCTTTGATGTCACTTCTTGTAAGAAATCAGCAACACCTTTCCTTTGGGGGCATTTGAACCCCATCGATTCAAAAAACTCCAGAATATGTTCACGCGGGCCTTGATATACAATCTTGCCATCGGTCAAAAGTATGATGTCATCAAACAAATCATAAGTCTCGGGTGCAGGCTGAAGGAGTGAAATGACAGCTGTTCCTTCAAGAATGTGAATAAATTGTTTAAGAGACTTCACAATTTGAAAAGTTGTGGAACTATCCAATCCTGTTGATATCTCGTCCATAAGAAGAACCTTTGATGGTCCAACTATCATTTCACCCGTTGTCACACGCTTCCTTTGTCCACCGGAGATTCCCCTTATCATTTGATCCCCAACCATAGTATCTGCACATATGTCTAACCCCAACAGCTTGAGAGTATAATCTGTGACGACACTAGCTTCTTGACCGCTGGTTGAAGCAGCCTTCATGAATATATCAAGATCAGGATCAGGCTTAATATTTGCATCTCTTTCCCTTCTAGATAACTCTGCTAACATGTCATAACGTGATCCAACTCCTTGACACCTTGCTGAAAAAGCCAAGGTTTCTCTGACAGTCATTTCTCCGATATGGACATCATTTTGACTAATGTATGCTGAAGTTCTTTCGGGCACAAACTCATGTAACTCATGACCATTATACGTTACCTTACCCGAGCACTTAAGCTCCTTGGCGAGTGTCCCAGCCATGGCCAACAAGAGTGATGTCTTCCCGGAACTTGGAGGACCCAAAAGTAGTGTCATTCTTTTAGGCTTAATGATACCGCTGACGTCGTCAAGGATAGTTAAATGCCTTTTTGAATTCGGAAGTAAATGAAGTGCACTCAATAACCCCTCAAAAAGCTCAATATGAAAGTTGATAAAACTCGGTAAGGCTCGGCTTCCGGTATCAACATCAGCCTCTACAGTTACATGCTCATATTTGACTTCAATTGTTGGCATATCAATTCCAACCCTATCAAGTCTGTCTCTAAGCCTCAACAAAAACCCTTCATTATCCTCATCAGCAGTTTTAACAAGTCTATCAAGCAAATGCTTTCGATCTTCAGGTCCAAGATTATCGACATCAACTTCATGAGATGGCCCAGTTGATCCAAAAAGCAAACCTTTTTTCAAACGATCAAAAGTTGGTAGCTTTTCAAGTGAAGCCCATTTAAGAGCTTCTTCATCATCTTCTTCATGTACAGATTTCGAAAAAACATCCATGCCAGAGTTCCTCCATACTGAAGTACTTCCACTTCTTAAACTCGATGCTCGCGTACTACCCACTCTTAAACTCCCTAACCTTATACTACTAGCAGCTTTATTCCAGTCAGTTCCATCCATTGTTACAAAAGATCAATTGATCAAGTGTACTAGATGAGTGACAAAAATGTGGCTTTTGTGTAAATGTACATGAAAGATGTATCTTTGCAGGTGTATATTTTTGTGTAAAGGTATATGATCTTTTATATTGTAGCAGACAGATAGATACAGATGTGCT 
>contig004541
GAAGTGACATCAAAGAAAGATCAAGAACAATATTGGATGAGAAGAGACCAACCATACAGATTTGTGACTGCTAAAGAATTTGCTGATGCGTACCAATCGTTTCATGTCGGAAGGAGACTTGGAGATGATTTAGGGACCCCTTATGATAAAACTAAAAGCCACCCTGCTGCTTTAACAACTGAAACATATGGTTTAAATAAAAAGGAACTCTTGAAGGCGTGTACCGATAGAGAAATATTGCTCATGAAAAGAAACTCGTTTGTTTATATCTTCAAATTATTCCAGCTAACTTTGATGTCATTTATCACTATGACCGTGTTCTTCCGAACTGAGATGCATAGACGTACACCAGAAGATGGTGGGATATATGTGGGTGCTCTTTTCTTCGGTGTGGTTATGATTATGTTTAATGGGATGGCTGAAATATCAATGACAATTGCAAAGCTTCCTGTATACTACAAGCAAAGGGATTTCTTGTTTTACCCCTCGTGGGCGTATGCTATACCATCGTGGGTCATCAAGATTCCTATCTCGTTTCTTGAAGCAGGTGTATGGACAATTTTGACATATTACGTAGTGGGACTTGACCCTAACATTGAAAGATTCTTTAGGGAATACCTTCTGCTCTTGCTAGTTAACCAGATGTCTTCTGGATTGTTTCGGTTTATTGGAGCATTGGGTCGAAACATGATTGTTGCAAACACATTTGGCTCATTTGCACTTTTGTTGGTCTTTGCTTTGGGTGGCTTTGTCCTTGTTCGAGATGACGTAAAGAAGTGGTGGCTGTGGGGCTATTGGTCATCTCCTATGATGTACGCAATGAACGGAATTGTTGTGAACGAGTTTCTTGGGCATCGATGGCAAAAGCCTTGGAATGATAGCACACTTGGGAAAACGATCATCACATCTGGAGGATTCTTTGCAGAAAAATATTGGTATTGGATTGCAGTTGCAGCTTTAGTTGGATTCACTCTACTCTTCAACTTGTGTTTTGCTTTGTCTCTCGCTTTACTCAACCCTTTCGGGAAAACACAAGCTAATGTAGCATCACAGGACGACAGTGATGCAGGAGCCATTGAGATGAAATCCACTACAATTGCCGATGAGGGTAGTCAGAACAAGAAAAAAGGGATGATTCTTCCGTTTGAACCACATTCGATTACCTTCAATGACGTCAAATACTCAGTCGATATGCCACAGGAAATGAGAGAGCAAGGAGTGAATGAAAATAGATTATTGTTACTTAAGGGTGTCAGTGGAGCTTTTCGACCTGGTGTTCTTACGGCGCTTATGGGTGTGAGTGGTGCCGGAAAAACTACCTTGATGGATGTGCTCGCGGGTAGAAAAACCGGTGGCTATATAGAAGGAGACATTAGGATTTCTGGATATCCAAAAGTACAAGAAACCTTTGCCCGGATTTCAGGGTATTGTGAACAAAACGACATCCACTCTCCTCATGTTACTGTTTACGAGTCATTGCTTTACTCAGCCTGGTTAAGGCTGGCTACAGACGTTGACGAAAAAACAAGAAAGAGTTTCGTTGCTGAGGTTATGGACCTTGTGGAACTGACCCCGTTAAGGAATGCACTAGTCGGGTTACCAGGAGTCAATGGGCTCTCAACCGAACAACGAAAGAGGTTAACCATAGCAGTGGAGCTAGTAGCCAATCCTTCTATAATCTTTATGGACGAGCCAACCTCAGGGTTAGATGCTCGGGCTGCTGCCATTGTGATGAGAACCATTAGGAACACGGTGGACACAGGACGTACAGTTGTGTGTACCATTCACCAACCTAGTATCGATATCTTTGAAGCTTTTGATGAGTTGTTCTTGATGAAACGTGGAGGGCAAGAGTTGTATGTTGGACCCGTCGGTCGTCATTCTTGTGAGTTGATCAAGTATTTCGAGGATATTGACGGGGTAAGTAAGATCAATGACGGATACAACCCGGCAACATGGATGTTAGAAGTCAGCACTTCCTCTCAAGAACTAGCTTTAGGGGTCGATTTCACCCAAATCTACCATAACTCAGATCTTTACAGGAGAAACAAAGCACTTATCGCTGAATTAAGTGTACCACGTCCCGATACAAAAGACCTCTATTTCCCAACACAATAC 
>contig009375
CtCCCTTGCTcAAaCGAaTAGAAGTTGGTCGCAGCTTGATTGaGTCCCAGGCCACTTAAAaTGACagCAAaCAGGGCGGTTACAATTTCTCCACCaTgAGCTTTTCtAtGTGTAaCcAAAAACCTTCCAACATAAAGTtGCAAGGCACAaGAgCAAaTtGcAaGCCCgTAtGTGAATCCAAGCCCAAGTCCTTGCACAAGACTTATTAATATACCATATCTCAATGTAGCTtGTAATGAAGCTGCATAAGAATATTTTGCTAATGTTTCATTTGTAAAAGCATATAAGGTCCTAACAAAGGAAaCTGCCTGTTCAGCAACACTTGCTGCTTCAGCATATGCATCTTGGATACTCTCAGCAAGCCTGTGCAGAAATATATTTGATATTCCTCCTGCAGCAACAATAAAGGGTCCAGTGGCTAAAGTGATAAGGGCAATTTGCCAACAGTTGATGAAGGCAATTGCAAGGCCACTGAAGAATGTAGCCATGTTATGAATATAGTTTCCAACCTTTTCACTAAGAGCAGACTGGATAAGTAATACATCACTCAATACTTGGCTCACAATGTCTCCGTTATTCCCATAAGTGTCGAAAAAACTCATATCTTGATTTAGTAGTACTTGTACATATCTTGACcTGATAACGGCAGTCTGTCTTTCTCCGGTAAGAATCCAACATGACACCTATCCAGCCAGCAGCAAAAACACCACcAGCAATATAGAGAAGGATGAGAGCAAGGTCTTTAAACTTATCgAAAAgCACATCCGGATCATCACGCCCATGCGcAAgCAGCTGCACAATCTTaGCAAAATAATGCAAaTAaACCACAAGcGCCGTCCCATGCGCCGCAGCaGCAACCGATCCAacAaCCATAAGACACCAaTCAAgaCcTaTCCGCACAAACAAAAAGCTTCGAAAACGGcACCGCaGcTGgCGGCGCCTCCATTTCTtCATTCTCATCGTCCATCTCATcGTCTCCCCCTTGGTCAAGcTGTAagTcGTTAGCGTtGCcgCctatGTcTGTGTaCGGGgAGGGTGATtCGGGTGgcTCGGAGACTTCTgaGACTGgTGTTAgTGGTtGTATGTGGGgTGGGGACcATCCGAATAaGCcTCGTtGGaTCATCAtCTTtGAGgTTAGTTGAAaCccTaGTttttttATGgAATTGaGT 
>contig008909
GCcAaCCtcTCAAGTCTCACCTCCTTTCATTTCATACCCAGAAGAAAAAAAaGGGTGAAAGATTGTTGGATGTGTAGAATAGGAATATAAGATGATTTCTAGTTCATCTTGGATGaATTCTGTTACTTGTTCTTCAAGTTCTGTTGTGGCACATGATGCTTCAGGTGTTACACTTGTGCTTCAATGGTTAAGGTTCATTTTCATGTCTCCATGTCCTCAAAGGGCACTTTTGTCTGCGATTGATGTAgTTTTCTTGCTCATACTATTCGTTTTCGCTATCCAAAAGATGTGTTCGAGGTTCACCTCAAGGAACACaTCCACTGAgAATGAACCTCTTaTTAGTAAACCTGAAGTTGTTGTCAGTACCAATCTTTGGTTTAAGTTATCTTTGTTTGTCACAGCGGTTTTAACCgTTTTGTCGATTGTTTCATCGGTTTTGGCATTTACACAATATAACAGTATGCCATGGAaGTTGATAGATGGAATATGTTGGTTGCTTCAAGCCTTTTCTTTTCTTGTGATCACTGTTTTGATCATTCATGAGAAGAGGTTTCAAGCTGTAAGTCATCCGGTCACTCTTCGTGTTTTTGGtGTgGTaAATTTCATagTCATTGCTtTATTgGCTTCTTCCGGTCTTGCcCGTTTAGTTTCTGGcACAGGAAACACTCcGGTTCTCGAGTCTGAAGACATAATTTCTTTGGTATGTCTACCATTTTCGGTTTTTCTGTTGGTTGTATCTGTAACTGGATCAACTGGAATCATAGTGACAACAGAATCTGAATCGCTAAATGGAAATGGTCATGGTATTAGTAATGGTAAGGCTAAAGTATCAGGGGTTGATGAGCTGAATAAGTCGTCGAATGTGAGCGGATGGGCATCAGCTTCAATCCTATCAAAAGTCTTTTGGTTGTGGATGAACCCCTTGTTGCAGAAAGGGTACACCACACCTCTGAAGCTAGAGGATGTCCCAACTCTTTCACCAGAGCATCAGGCCGAGAAAATGTCAAAGCTTTTTGAGGCGAATTGGCCTAAGCCTGAAGAAAACTCGAAACATCCTGTTAGACTCGCATTGCTTCGTTGTTTCTGGAAACATATTGCCTTCACCGCATTCCTTGCACTTGTAAGGCTCTGTGTTATGTATGTTGGCCCTCTGTTGATCCAAAGATTTGTTGATTTTACTTCAGGGAAGAGTACCTCACCATATGAGGGATATTACTTGATAATGATCCTTCTCTGTGCTAAATTTGTTGAAGTTTTGTCATCGCACCAGTTCAATTTCAATTCTCAGAAGCTTGGAATGTTGATCCGGTCCACATTGATAACTTCTTTATACAAAAAGGGGTTGCGCCTCTCATGTTCAGCCAGGCAAGAACATGGTGTTGGACAAATTGTGAACTACATGGCCGTAGATTCTCAACAGCTTGGTGATATGATGCTTCAGCTGCATGCTATCTGGCTTATGCCAGTcCAAATTACGGTaGCGTTGGTTATTCTATACAATTACCTTGGTGTTCCTGCATTGGTAGCTTTGGTCGGGATCTTGGTTGTTTTGCTGTATGTTATTTTGGGTACTAAAAGGAACAACCGGTTTCAaTTCAATATAATGcAAAACCGAGACTCCAGGATGAAAGCTACtAACGAGATGCTTAATTACATGAGGGTAATTAAGTtCCAAGCAtGGGAAGAACACtTCAACAAGAGGATTCAAGCAtTTCGTGAGTCTGAATaTGGaTGGCTAACCAAATTCATGtATTCCAtTGGtGGAAATTTGATTATTTTGTGGAGTGCCCCTTTGTTCATCTCTTCACTCACGTTTGGAAGTGCTATTTTGCTTGGTATCCCACTTAGTGCCGGgACAGTGTTCACTGCCACATCGTTGTTCAAGAACTTGCAAGAGCCAATTCGGACatTTCCCCAGTCtATGATTTCCATTTCTCAgGCCATGATCTCATTGGGAAGATTGGATGCATTCATGTTGAGTAAGGAGtTGAACGAGGaAGCGGTGGAGAGGCAGGAGGGTtGCAGCGGCaAaCACAGCgGTtGAGgTCATAGATGGgTCTTTtAGTTGGGATGATGAAGCTGCTGAAGGACCTGTAGTCAAGAATTTGAACTTAGAGaTTAAGAAAGGTGAACTTGCAGCAATTGTcGGGACAGTGGGTTCCGGGAAATCATCTCTTTtGGCaTCAGTTATCGGaGaAATGCACaAAATCTCCGGAAAGGtGAGGGtTTGTGGGACCACTGCATACGtTGcACAAACAGCATGGATTCAAACTGGAACAATTCAGGAAAACATTATCTTCGGTTTACCAATGAATAGACAAAAATACAAGGAAGTAATCAAGAACTGTTGCTTAGAGAAAGACTTGGAAATGATGGAATTCGGTGACCAGACTGaAATTGGAGaGCGTGGGATTAACCTTAGCGGtGGTCAGAAgCAGAGGaTTCAACTTGcCCcGTGCTGTTTATcAAGACTGTGACATCTATCTTCTtGATGATGTTTTCAGTGCaGTTGaTGCTCACACCGGTtCaCAaCTaTTTAAGGAGTGTGTTAGGGGCGTCCTCCGAAACAAGACAATCTTGCTCGTCaCGCATCAAGTTGATTTCCTGCATAATGTTGATCAAATATTTGTGATGCAAGATGGGATGATTGCTCAATCAGGAAAGTATGATGAACTAGTAGAATCTGGCTTGGGTTTTAACGATTTAGTTTCTGCCCACGAAACGTCTATGCAACTAGTAGAATTGAAACCTACAACATCGGATAGCACCTCCCCCAGACCTCTTCGAAAATCTCTTAGTCAAAACCCCCCCTcCCCTAGACCtCTTCgaAAATCtcTTAgTCaaaacccccGGGAAGAAGATCaAAAGacTTTAGAACGATCAAAGTCTAGtTTCACTGAAGGATTCGTTGAAGGAACATCAAACCTAATAGAAGAAGAGGAGAGGGAAACTGGAAGAATCAGCTTGAAAGTCTATAAGGATTACGTCACTGAGGCGTTTGGATGGtggGGGGTGATTggTTGTTTTATtGTTTGCGTTCTTGTGGCAAGGTGCACAGAtGGCAAGCGATTAcTGGTTGGCATATGAAACTGCTGATGAGCGTGCTTCCTCTTTCAACCCTTCGCTGTTTATAGAAGTTTATGCAGCTATAGCCTGTCTTGCATTGGTTTTGGTATCTGGCAGAATCATCTCTTCAACAATCCTCGGCCTTAAAACTTCCCAGAGTTTCTTCACACAGATTCTTCACAGCATTCTTCATGCTCCAATGTCATTTTTTGACACtACACCATCaGGAAGAATTCTTAGtAGAGTAAAGTTTCTTAAATTCTTACTTTCCCGCTAAACTTTTGTTGCACTAAACAGCCAAGCATATAAAGAAACAACTTATGATTATACGTTTGATTTTTCAGGCATCAACTGATCAAACGAACATCGATGTTTTCGTTCCGTTTATGATGAGCCTTTGTCTTACCATGTTCATAACAGTAATTGGTATTATCATCATCACTTGTCAATACGCTTGGCCAACTGTGTTCCTACTGATTCCACTCGGCTGGCTCAATTTCTGGTATCGGAGATACTATCTTTCAACGTCTCGTGAAATCACACGACTCGACTCAATTACAAAAGCACCTGTTGTTAACCATTTCTCAGAGAGCATCTCTGGCGTTATGACGATTAGGTGTTTTAGGAAGCAGGATAGATTTGTGCAAGTAAACGTTGAACGTGTGAATGGAAACCTGAGAATGGATTTTCACAATAATGGATCCAACGGGTGGTTAGGTTTCCGTTTGGAGTTTCTTGGAAGCTTATTTCTTTGTGCTTCCACTGTGTTCATGATCGTCTTACCTAGCAGTATTATTAAACCAGAGAACGTTGGATTATCGCTATCATATGGGTTGTCACTCAATGGTGTGCTGTTTTTTGCTTTATACATGAGCTGTTTtGTCGAAAACAAAATGGTTTCTGTTGAAAGGATTAAACAGTTCATCAAAATACCTTCAGAAGCCGAATGGGTGAAAAAAGATAACCCCCcTCCTTCAAACTGGCCATCTCATGGCAATGTAGAGCTCAAAGATTTGCAGGTTAGATATCGTCCAAACACACCTCTAGTGATTAAAGGCATTACCCTAAGCATTAAAGGAGGTGAAAAGATTGGTGTGGTTGGTAGAACCGGTGGCGGGAAATCAACTTTGATCCAGGTTCTGTTTAGGTTGGTGGAGCCATCTGGTGGAAGTATAATTATTGATGGCATCGACATCTCTACCCTTGGACTACATGACCTAAGGTCTCGGTTTGGGATCATTCCACAAGAACCAATCCTCTTCGAAGGCACTGTGAGAAGCAATATCGACCCAACTGGTCAACATTCTGACGAGGAGATATGGAGGAGTCTTGAACGATGCCAGCTTAACGATGTTGTAGCTGCAAAACCTGGTAAACTAGATTCCgCAGTTGTCGATAATGGTGATAATTGGAGTGTGGGACAACGGCAACTTCTATGTCTGGGACGGGTGATGCTGAAGCACAGCAGGCTGTTGTTCATGGATGAAGCAACTGCTTCTGTTGATTCACAAACAGATGCTGTAATTCAAAAAATCATACGAGAGGACTTTGCAGACTGTACTATCATTAGCATTGCTCACAGAATACCAACTGTCATGGACTGTGATCGCGTTCTAGTCATTGATGCCGGTTATGCGAGAGAATTTGATAAACCATCACGGTTGATAGAGAAACCTTCACTATTTGGGGCACTGGTTCAGGAGTATGCAAACAGATCTTCGGGCTTATAAAAAGTTAAAAGTTATATGGAACCATGTGATGTTGAAGGCTAGTAACTAGAAGCTTTAATGATAACAGTAGAATcTCGCTATGCAGAAGCTTCCTCCGCACCTGCATGCGGTCTTCCTATAAGGAGGCACACGGTGTCCCGTTTTCTGTAATTATGTTGCCAACTTTAGATAATTTTGAGATTGTTTAATTAATATTGTGGGCGTATGAATGATGTATTGAATGACACAGTTGATTAGCATAAATAATCCAATCAAATGTACATTTGATGGCCAAgAAGGATGGTAGTCGTCTATTGCTtCTAGTGTGTGCTGGCGATAGGCGTACTAATtGTATTGGCAATAATGCGTTTATACAAGCATCAAATGTACAAGTTTTGAAATCaTATTCACa 
>contig012800
CACaCACTCCCTCCCTCCATCCCTCCAATCCACACACACTCACAGTGTGAAAGAAACATGAGGCTTCTTCTCCAAGCTCCAGCTTCTGTCTATGCAcCTGCACAATGCTCaaaGCTTCATTCCTCAGTTGTAGGTGTGAAGTTTCTTGAGAGACGACTCGCGATTAATGATTCGATATTCTCCGGATATAATGTAAGAAGAAGGAGATTACATGGTAAGAGAACTAGTGTCAAATCTGTTTCGGCTTCAGCGGCTTCTCTTGAAGCTGATGCTTCgTCTTTATTGACCATGGAAGCTGAAAACGATGTGTTAAAAGCCTTGTCACAGATTATTGATCCAGACTTTGGGACCGACATTGTcTCGTGTGGGTTTGTGAAGGACTTGGATGTTGATGACATTTCAGGGGAGGTTTCATTTCGTTTGGAGCTCACCACaCCAGCATGTCCAATCAAGGAAGTGTTTGAGAAGCAGGCcAATGAGGTTGTGGCAGCTCTTCCtTGGGTCcAAAAcGTCAAGGTGACAATGTCGGCGCAACCTGCAAAGCAGATTTACTCAGCACAACTTCCTCCTGGCTTACAGACAATCTCAAACATAATAGCTGTTTCAAGTTGCAAGGGAGGtGTgGGCAAATCgACTGTAGCtGTAAATCTGGCATACACTTTGGCTGGCATGGGTGCTAGAGTTGGTATCTTTGAcGCTGATGTTTATGGTCCTAGTTTGCCGACTATGGTcTCCCCTGAAAATCGGTTGCTTGAAATGAACCCGGAAAAGAAGACCATTATTCCAACAGAGTATATGGGAGTCAAGATGGTATCCTTTGGATTTGCTGGACAAGGACGTGCAATAATGCGAGGTCCAATGGTTTCTGGGGTCATCAATCAACTAcTGACTACTACAGAGTGGGGAGAGCTTGATTAtCTTGTTATTGATATGCCCCCTGGAACTGGTGATATTCAACTTACCTTATGCCAGGTGGTCCCACTAACTGCTGCTGTGATAGTTACTACTCCCCAGAAGCTTGCATTCATTGATGTTGCTAAAGGaGTCCGTATGTTTTCGAAGTTAAAGGTACCATGTGTTGCTGTTGTTGAAAACATGTGCCACTTTGATGCGGACGGAAAACGGTTTTACCCATTTGGTAGAGGaTCTGGCTCACAAGTTGTGGAGCAGTTTGGAATACCTCATCTgTTTGACCTTCCAATCAGACCAACTCTGTCTGCTTCCGGGGATAGTGGAATGCCCGAAGTGGTGGCTGATCCTCAAGGcGATGTTGCTGAGATATTCCAAAATCTAGGAGTTTGTGTGGTACAACAGTGTGCAAAGATCCGCCAACAAGTGTCAACAGCTGTGATGTATGACAAATCTATTAAGGCAATCAGGGTGAAAGTGCCTGATTCAAATGAAGAGTTTTTGTTAAATCCCGCAACTGTTAGACGAAACGACCGTTCCGCCAAAAGTGTGGATGAGTGGACTGGTGAACAAAAATTGCAgTATGGTGATATTCCAGAAGACATAGAACCtGAAGAAATTCAACCCATGGGAAACTATGCAGTTTCaATAACATGGCCAGATGGATTTAGCCAGATTGCTCCCTATGATCAGTTACAAAGTATGGAACGGCTCGTGGATGTgCCACAACCGATACCTGCATAGGTGCTTATaGCATTGTGTAGTTTCATGCGGATCATAGcTATCAGAGACCCAGAGGATTCTCTGGAAAACCCGTGTAGTAGAACAAGGTTGAAGTaGAGTTATCTAAGGTCCAACAAAACAAGATACGTGAAGTGAATGCTGCGAGAAgAGATTCCATTAGGATTCTTATAAGGTTCcTTGTGTACATATATTTGTTCTCATAGcTCCTAGGAGTGTACTGAACCCCCTACACGGTTTACATCATTACTCATGTCTCGTGTATACgTGAATGCACATACAAAGCTCTTTTATATGGTGTATATCAAGTTTCATTCACCTCTGCaCTAAA  
>contig012868
CGGTTGATTCccAGAGATTTAACAGATCTTTATTATATTAGTCATGAAACAAGCTTACAGTGGCTACCACTAACAATATATAAATACAATCTGCATTGAGCTTATATGACCCGTTTCATTTACACAAATATGATAAGTACAATACACCCTTATCGAGAACGCAAAAAGCTAGTGGATAACCAGATCCAAACCTTTTAATGCTTCTGCGTGTTTCTTAACCAACTGAGTTTTCAAGCTTTAAGCTCATTAAAGCGTTAACTTCAGCACCAAATTCATCAGGAAGCTCGTTAAAGACATCTCTGCAGAACCCAGATATCATTGCAGCCATGGCTCTCTCATAGTCGATCCCTCTTTGCTGGAAATAGAAAAGTTGGTCTTCTCCAATTTTGGATGTGCTTGCTTCATGTTCTATACGAGCAGATGGGTTTTTTGCCTGGATGTACGGGTAAGTATTAGCAGCCGCCTTATCACCAATAAGCATTGAATCACACTGAGACGAATTCCTAGCATTATCTGCTCGGGACTGAACCTGAACAAGACCCCTATAACAATTCCTTGAATTTCCAGCTGAAATCCCCTTTGAAATGATCCTACTTTTTGTATTCTTACCCTTATGTATCATCTTTGTACCCGTATCTGCCTGTTGACGATTATTAGTCAAAGCAACCGAATAAAACTCACCCACAGACTCATCACCTTCCAGCACAACACTCGGATACTTCCAAGTAATTGCGGACCCCGTCTCCACCTGAGTCCAGGAAATCTTGGATTTTCGTCCAGCGCAAAGACCCCTTTTAGTCACAAAATTAAAAATCCCACCTTTTCCATTTTCATCACCAGCATACCAATTCTGTACCGTTGAGTATTTAATCTCAGCTTCCTCGTTACAATGAAGCTCAACCACAGCAGCATGAAGCTGATTCGTGTCATACGAAGGAGCcGTACACCCCTCTAAATACTCAACAAAACTCCTATCATCAGCCACTATAAGAGTTCGCTCAAATTGACCCGTTTCCATAGCGTTTATTCTAAAATAAGTCGAAATTTGCATAGGGCAcTTAGTATCcTTAGGtATATAcACAAACGACCCATCACTAAAAACAGCCGAATTCAAAGCAGCATAgAAGTTATCATCAGGAGCAACAACTTTCCCTAAATACTTCTTAACCAAATCCGGATACTCCCTAATcGCCTCCGAAATCGAGCAAAAAATCACCCCGGATTTCgCTAAAGTCTTCCTATGAGTCGTTGCAATCGAAACACTATCAAATACAGCATCCACAGCAACATTAGCTAATCGATTCTTTTCATCCAACGAAATACCCAATTTATCAAAATACTTAATAAGCTCAGGATCAGCTTCATCTAGACTATTCAAAGTcGGTTTCTTTTTCGGCTCGGAATAATAaCAAACATTCTGAAAATCAATCTTAGGATACTCATTATCAGACCATTTAGGCTCAACCATTTGACAAAACTTATGATAAGCtTTCAACCTAAACTCAAGCATCCAATCAGGCTCATTTTTCCTAGATGAAATCAACCTAATAGTCTCTTCAGACAGCCCTTTAgGGATAGTAAAaGACTCAATATCTTCATTAAATCCCCACTTATAATCTCgTTTAAGAAACTTCTGAAGTGGGTCATCATCaATTGAGGATAAATTTGAGGAATTACCTTCAGTAAGTGTGTCTGATTGAATAGCTCTCAGTTTCAAGAACCTGTGATTATGAGGCTTTGATTTgGTTGTTTTGTAACAAAAATCAGATTTTGAAGATGACCCTTTTGAGATTTTgGTGTTTTCTGAAAAGGGTTGTGAAGAAAAGTTGGTAAAAACTCCATTTGTTATGAGAGAAGCCATGGATTTGGTTGATGTTTTTCAAGAAAACCTAGAAGAGTCAAAAGAGTTGTGTGTTTTTGATGATGTTTGTGTGTTTGTGtttttt 
>contig000103
CCATTCATTCGTTAATAGTATTATTGACATTATGAAAAATAATGATAGTTGTTATTTCTATAATACAATCTTATTAAGAACAAGAAATTGTATATAAATAAACTTAAACTGGCTTTTTTTCCCGCCAAATGCAAGACTTACAGAATAGTACCCCCAAGATTCTTCTCTTTGCAGATTAGCTCCTTTTATTTTTGCTTCCAATCAACAAGCTAAAGTAGAACAAAATCCTGAACAAGAAACCCCAAGCCACTGTGATATACAAACATTCCCATTTGGTTAATTGAGTGATACCTTGATTACTCAATATATCGGCACCTGTGGTCAGACAAGTCGTCGCCGTGATGTTAACCCCTAATGTTTCACTCATGTTTTCCAACAACTTCAGTTTCAAGGAATCATCAAAATCTGCTAAAGGACTCCCATCGAAAATCTGTGTCCCTCTAGTGAAACATTTCGTTGGATCTTTGAACTCGTTGTGTAAAACCGCTTCATAAGGGTATTTAACCAAAGAAATGTAATGAAACCAAATCCAGTAGTCAGGAATTCGATCACGATTAATGAAGAATCCACTGAATAATAGGAAATAGGCGAGTAGCGCGACCACAATGACATACCCTATCATAACATGAGGGACCACCCCGGATAAAAACGTCACGAATGAGCTTCCCGCCCAAAACGAGGCCAAGATAATAGCAAAGTAAAAGAAGAAGCCCGAAGCACCACCATCGAGTCCAACCGCCCAAAATGTGATTACAGCAAATACAAATGACAAAAACACGAGACCTGGGATCGCTACAAGCGAATGTGACAAGACATAAGAAGACCGTCTATACGCGTTGTAAGCAGTTTCCCTCATGAAAATGAACCGTTCTTGAATAAAAACAGGCAACGCGTCCGCACAAGTATAGAACGTTGTCGACATAGCAAACGCAAAGAACCCTACTCGTTCACGAACACCTCTAGGCGTATCATCTAGCTTCCAAAACATTGTAGCTAGAATAAAACCGGTTACAATAACAGCACCCAACCTTGTCCCAAACAACTCAGGCAACCTCCACGAATTCAGAAACGATCGTTTCGACAAAACAATCATTTCCATCCATATTGGATTAGCAAAACTATGGACCATAGAACTAGAACTATCATTATTAGTAACACCAGATACTAATTTACCACGCGATATACTAGTACTAATCGCTTCTTTTAAAGATAAACCATGTGTAGGTGTTTCATTACCTATTGCATTATGTCTCGAACGCCTCATAATCTGCCACGATTTATTAAACTCAACTAAACTTCTAGTCCCTCCAGGGGAACCCTCGAGTTCTCGAATCAAATCTAGCGCGAACTCAGTCCGATTTTCCTTATCAGGAATCGGATGACCAAAATCCGCAAAAAACGAAAGAAGATTACTTGGAGAGCCGCTATAAACCGTCTGTCCACGAGATAGAAACAATAACCGGTCGAGTAATCCAAGTAACCGAAAACTAGGTTGATGTACGGACATAATCACAATACTACCAGTTTGTGCTATACGTTGTAAAACCTTTACAACCATATAAGCACTAGTCGAATCGAGTCCTGAAGTTGGTTCATCTAGAAACAATATAATCGGATCGTGAATAATATCAGTACCAATCGAAACACGTCTTCTTTCCCCACCCGAAACACCTCTATGTCCTTCATCGCCTATGACTGTATTAGCAGCGTTTCTAAGCCCTAACTGATCAATTAGGGCTTGGACACGCTGCTTTTTCTTTGACTTGGATAATGTTCGCGGCAGACGAAACTCAGCCGCGAACATTAAAGTTTCTTCCACCGTTAACATAGGAAATAACAGATCGTCTTGCATCACATAAGCTGAAATCACTTTCAAAAGTTTTGATTCTAATTGTTCACCGTTTAGTGTAACATTTCCTTTTAAACTTCCTTTAGCTATTCGATTTGCTAAAGCATCGATTAAAGTCGATTTTCCCGAGCCACTAGCACCAAGTACCGCGAGTATCTCGCCGTCTCGAGCTTCACCGGAAATATCATTTAACAAAACTTTACTCCTTGATGGCAAATTCTCTCTTCCAACCGGATCTGTTGCGGTTGCTGGAACCGCGGCAGGTCTATTTGGACCTCCAAACACGTTTGGAAGCCCTAGCTTAGACCGTACCTTTACACTATATGTCAAATTAGTAAAGGACAAGACAAAAGGTAACGACTGAGGCATCTCGTTTGTCTGGTTCATTTCCAGATCATGAGCTGACCCGTTGTTACGATTTCCATCGTCCATGGACTCAGTGACATACTTAAGAAGCTCACCAAGTGTAGGAGATGCCGGAGCGAATCCTGATATCTCCGGCATGTCCTCTGCTATCCCTATACGAGCCGACATGTTTTACTTATCAATGAAAACCTAGTTTTGGTTGTGGTGGTTAGTTGAATGTGTGTAATGAGATATAGACAGTCATGCGCCTTTGCTGACTCTTTCGTTGTAGATTTGTGACTTGTGAAACGTTGTTGTTAAGGCTCAAGGAGATATTATTGTGTACCGAATGAGTTATGTGTTTGTAGATAGTAGTATAGATGAGCTTCTATATATATAGAGAGAGATTGATATAGATACAAAAGTAAATGAATATTCATC 
>contig011436
CACAGCccTCTTTtCTTCTCATCCAAAACTTCAATCCCTCTCAGCCCTATAaaTAGAACCCTAAATCAACCCTTgTTTCTCCaCAATcACAAAATCAATCgATCAATcTTTTTGTCTATCAATTAAAACCCTAaTAATAAATAAATTCTCAATTaATCtATTCTCTCTCTCAAGATGCAAATCTTCGTTAAGACTCTCACCGGTAAAACAATCACTCTtGAGGTCGAGAGTTCTGACACCATTGACAATGTTAAAGCTAAAATCCAAGACAAGGAAGGGATCCCGCCTGATCAGCAGAGGCTCATCTTTGCGGGAAAGCAACTTGAAGATGGCCGTACCTTAGCCGATTACAACATCCAAAAGGAATCCACTCTGCACCTTGTTCTAAGGTTGAGAGGAGGAATGCAAATCTTTGTCAAAACTCTCACtGGTAAAACCATTACTTTGGAAGTCGAGAGCTCTGACACCATCGATAATGTCAAAGCTAAAATCCAAGACAAAGAAGGCATCCCACCAGACCAACAGAGACTTATCTTTGCTGGAAAGCAGCTTGAGGACGGTCGAACCCTTGCCGACTATAACATCCAGAAGGAGTCAACTCTTCATTTGGTCCTCCGTCTCCGTGGTGGCATGCAGATCTTCGTGAAAACCTTGACTGGAAAGACTATCACGTTGGAAGTTGAAAGCTCCGACACAATCGATAATGTCAAAGCTAAGATTCAAGACAAGGAAGGGATTCCACCAGATCAGCAAAGACTCATCTTTGCCGGAAAGCAGCTTGAGGATGGCCGAACCCTTGCAGACTACAACATCCAAAAGGAGTCAACTCTCCATCTGGTTCTGAGGTTAAGAGGAGGAATGCAAATATTTGTGAAGACGTTGACTGGAAAGACCATCACTTTGGAGGTCGAGAGTTCGGATACAATCGATAACGTCAAAGCCAAGATTCAGGATAAGGAAGGGATCCCACCTGATCAGCAGAGGTTGATCTTTGCAGGAAAGCAGCTGGAAGATGGTCGTACtTTGGCTGATTACAACATTCAGAAGGAGTCGACTCTTCATCTTGTACTAAGGTTGAGGGGAGGAATGCAGATTTTTGTCAAGACGTTAACTGGAAAGACAATAACCTTGGAGGTTGAAAGCTCGGATACAATCGATAATGTGAAGGCTAAGATTCAAGACAAAGAGGGgA 
>contig009677
CTCATATACAGCATGCAGTAATGGTAAAAaTCCTGTTtATGAaTTCCGTAGTTACAAaTGAAGAGAGTGACACAGAAAACCACTTGTGCCTCATTGTGTTCATAAGAAATTGCTGCAATAGTTAGCACAcAATTTCGGAACGAGTTCTCTAATTTcTTGAGTGATCATCTTAGAGagaTGTAGTTCCAATGCTCCaAATAGTTCTCTaaaTGCGAAAATAATGAACCAAAACTTCCCtCGTAATGGAAAACCTCGTAGCCTGTAATTATGAAGTTGCCATCGCTTTATAGCCTTCTTTTTCAAGAATATTAGCTATAGAAATATCACCAGTCTTCGAAaTTCTCCCcTCATCCATGAtgTGGATATAGTCCGGCTTGATAAATTCCAAgAGTCGTCTGTAATGAGTAATCATCAAAACAGAGTTTGTGGGAGTCATTAGcGCATTAATTGCTTTTGAAACATCTCTGAGCGCATCAACaTCTAATCCaGAATCAATTTCATCCAATATAGTCAACTCTGCACCAAGAACcGCAAGTTGTAgAATTTCATTTCTCTTCTTTTCACCACCACTAAATCCTTCATTAACATTTCTATTTAGAAAGTCTGCGTTTATGTTCACCATTTCTAGCTTCGGCATGATGTAACCATAAAACTGAAGTGGATCGAGCTCaGGTTGACCAAGTTTCCTTCTTCTGGCATTGTAGGCCATCTGTAGAAAGTCACTGTTGCTCACTCCTGGAATTTCAACAGGAGACTGGAAGCTTAGAAAAAGCCCAGCAAGTGATCTGTCTTCTGCTTCCATCTCAAGTAAATTCTCTCCCTTGAAAACAACcGAGCCTCCAGTCACTTCATAATCTCGGTGGCCAACAAGAACCTTgGCGAACGTACTCTTACCAGAACCATTTTTGCCCATAATAGCATGAACCTCTCCTTCATAAATGGAAAGATTAACGCCGCTAAGTATCTCCTTCCCAGTTTCTGCAATAACCGCCGTCAAATCCTTAACATCCAACACAAGCTTCTTCTTCGAGTCCCCAGCAGCTAGTGCTGCAGTTAAAGACGGATATTTACGCCGCTGATGACGTGGAAACGTAAATGAATTTGAGTGTGAGTTTAACTGTTGTTGTTTGGGTTGAATGATTGGTGAAGTGTATCTGAATTGGTTTAGAAGAGCCATTGGTTTCTTTTTGACtCTGGTGATGTTTGTTACACAGT 
>contig009272
ATTTGTAGCAAAGTTTTCTTCTGTAATGATGTGTTCCTATCATAAATTGTGATAGGTAGAATCACTTATCATCACTGTTTTTATACAAATTGATACGTAAATTGAACATTTATAATTGCTAAGGAGATGTATCATGGTCAtggtGgtGgTGGTGGTgGtGgtggtttAGAGgTGAAAGAACACCCTTACTTAGCAGAAATGGTTTAAGGAGAAATGAAAATGGTGGTGAACCAGGGGACCTTGAGCATGGAGACGCTGTCCCGGCTGCTAATGTgAGTTATGTTCGAGTGCTTAAACTGGCGAAGCCAGAGGCAGGGAGATTGATTGTTGGTACTATCGCTTTGTTGATTGCGTCAaCTTCAAGTATACTGATTCCAAGGTTTGGTGGGACGATAATCGATATTGTGTCGGGGGATCTCGAAACGCCTGAACAGAAAAGTGAAGCTGTAAGCGCGGTTAATAGAACTATACTAGGAATCTTTCTGATTGTCATAATTGGTTCAATCTGCACAGCACTTCGAGCATGGTTATTTTCTTCTGCAAGTGAAAGGATTGTTGCTGCCTTGAGAAAGAATCTGTTCACCCATCTCGTTAATCAAGAAATAGCTTTCTTTGATGTTACACGAACAGGGGAGCTGCTAAGCAGGCTTTCCGAGGATACACAGATCATTAAAAACGCTGCAACATCAAATGTTTCTGAGATTCTTAGAAATCTTTCTACTGCATTTATCGGCCTTGGGTTCATGTTTGCTACATCATGGAAGCTAACACTACTGGCTTTGGTTGTTGTTCCGGCCATTTCAATTACTGTACGTCAAGTTGGACGTTATCTTCGTGAAGTTTCCCACAAGACTCAAGCTGCTGCAGCTGTTGCTTCTTCAATAGCTGAGGAAACTTTTGGTGCAGTACGCACTGTGAGATCTTTTGCTCAGGAGAACTATGAGGTTTCCCGTTACTCTGAGAAAGTTGATGAGACGTTAAAGCTTGGACTTCAGTATGCCAAAGTAGTAGGTCTCTTTTTTGGAGGTCTGAATGCAGCATCGACACTATCAGTTATCATAGTAGTGATATATGGAGCTAATTTGACAATAGCAGGCACTATGAGTCCAGGGTCTCTTACTTCGTTCATTCTTTATAGTCTCACAGTTGGAACTTCTGTGTCCGGGCTGTCTAGCATTTACACAGTGGCAATGAAAGCTGCAGGAGCAAGTAGGAGAGTATTTCAGCTTCTGGACCGTGTTTCTTCGATGCCAGAGTCAGGAAAGAAGTGTCCTATGGGCGATGGCGATGCTGAAGTGGAGTTGGATGATGTCTGGTTTGCCTATCCTTCCCGTCCtAGTCATATGGTGCTAGAGGGTATAAATTTGAAACTACATCCTGGTTCAAAGGTTGCACTTGTTGGTCCTAGTGGcGGTGGAAAGACGACCATTGCaaaTCTgATTGAAAGATTTTATGATCCTGTTAAAGGAAGAATTTTGATAAATGGGGTTCCTCTAGTAGACATATCACATGAACATCTACACAAAAGGATCAGCATAGTAAGCCAGGAACCTGTACTTTTCAATTGTTCAATTGAAGAGAACATTGCTTATGGACTCGATGGAAAAGCAAGCGAAGAAGAAGTGGAAAAAGCAGCTAAAATGGCCAATGCCCATGAATTTATATCTAAATTCCCTGAGAAATACAAAACGTTTGTTGGAGAACGTGGAGTGAGGCTTTCGGGAGGTCAGAAACAGAGAGTAGCGATAGCAAGAGCTTTGTTGATGAATCCAAAAATTCTTCTTTTGGATGAAGCCACTAGcGCTTTGGATGCCGAAAGCGAGTaCTTGGTTCAGGTGAATTtATTTACTTATGGGTTGTGTTTTATATCAAATAGGTTAGGCAAAATATTTATGCTTTAAGAGAATAATTGCACAGAACATCTAAAACCAATTGTATTCAAACATCCTTATGTATTACATAATATATTAATCACAGTTAGTGTAAAGGTGTTCGCTAGTCAACCTGACCCGGCCCTTTTTGACATGCATTATAAATGACCCGTTTTGACGCACATCCATTGCACAATCCGACCAATCTGCTATATCTACAAAGAATCCTAGAGTCAAATGTGCcCCCCCcTACTTtATtCCcAGTTATACTTAACTGACTAGTATCAACATGttttattattATTATTATTATTTTTTTaATTGAATCAGGACGCAATGGAATCTTTGATGAAGGGAAGAACAGTACTAGTGATAGCCCATAGGCTTTCAACAGTACAAAGTGCAAATACAGTGGCGGTTGTATCAGATGGAAaGATAGTTGAACAGGGgACTCACGATGAACTCTTgaGCAaGGATGGAATTTACACCGCGTTAGTGAAGAGGCAaCTCcAaGGGGc 
>contig011817
TACAGGaTtCCTgTTCTCcGATtACCAGgTTGAtCAAATGGACTCTAtGGAaGCTaGTGTTCTTtACAATAAAACAAATGTACATATGTTTCTTATaTTACAtAAAAATAATCAGATATAGCCGTATACCTATTTCTGGTCCCTTTATTTTCATTTAATTCTTGCCAAAAGACCAAACAAGGCTCTGTAGAaTTTTCCTAACAAGTAGTTATACCTTtGCATCTTACATGAGTTTTGAAATCATTGCTTAATTGACCGGAGCTCCCACTTGCCTTCACCATCGATCAATCtTAATTCCATGGAGTGGAATGGGATTAAAGCAGGACGCTGTGATGATGTAATAACTGTGATGCCCAGCTCCTGTGCAAGCCTATAGAGGTGCTCTTCAACGTCAACACTTGTAGCATTGGTGCATTCATCAAGGACACCAAACCGAGGTTTGTGAAAGAATAAACGAGCcATCCCTAATCTTTGTTGTTCTCCAAGAGAAAGGGTGTCTTCCCAGTTCTTACTGGCATCCCAACTCCCTTCTCTATCATATAGATATGATAACTTAACATTCTCTAGAATTTGTTTTAGATGTGCATCCAgAATTTTAcTGTCACCTTCTAATTGCCctttAtaCAAAGTTAATGCCCTCTTTTCTGCTTGGTCATGCGAAAGAGGATAAATAATCTGATCTCGTAATGTTCCTAAACAAGTATATGGCTTTTGAGGAATGTATAATATACCACAACCAGATTCACCCCCGTTATTAACATTGTGAGAAGGTTTAACAAGTCGTCCGTCAGCTATAGGCCAAAGACCTCTGAGAACCCTGAAgACCGAACTTTTACCACTCCCATTTGGACCAGTTAAAAGGAGACTTTTCCCTGCTACTATATCACATGTCAACTTCCTTGCTAATAATTTTTGTGTCGGcGTGATAATATCAACCTCCGAAAAAGAGATAGCATTATCAGAATCCTTATGCAACTCAGCTGACGGTGATGAAATACCAGCATTTTCATCAGATTGAGCAGCTTCAAGAAGCTCTTCTAGTTCGAAAATGCGGTTAACACCTCCAGACAGTTCAATAAACTTCCTATGCAGCTCCAAAATGTCACCAAACGCCAAGAAGCTTTGAGATACAACGGATGCCAAAAATCGCAACGCATGTGCCAGCTCACCTTGAGTAGATGTCAATGAACGGTCAGCTTTGTGTTCCATCGCATATAACAAGCTCAATCCCCAGGTAACATTGTGAGGTAGTTGTTTCGTGACAAAGTCGTCAAATACGCCAAATAACCATTTCTTTCTTAGAAGGATTTTGGCATGAGCAAGAAGCTCATTAAATCTTGACTCAATCATCGCTTTTTCTCGAGCGCCACCTCCAAAGAAAGCAACAGATTCAGCATGGGTTCGGAGCCTtTCGTGCATGAACCTAAAACTCCCTTCGAGTTCTTGTTCCCGATTTCCTAGATCACCAAAATCTGGAGTAACACTCCTAAGAAAGCCTAGACCAAGTagCATATATGCATATAGGATAGCAACACCACGGCGACCTGTTAACGTCTTCATTCTCCACGTGAACCATAAAATATCGACAGTCGGCTTTACCATTCcTGTTACCAGCCCTGACAAATCTGTGCTTAACTTTTCCAGATCTTGAGTTAGTCTCTGATCTGCATCAATGCTAACTCCTGACATGTGAAaCACCTTGTAATATGCATTGTTCCTCAAGTAATTCTTTAACAAGTGAGCAGTCAAACGAATCCTCCATCCGAGTGCAAGCCTGGCAGTCAAGTGCCTCAAAGATGGTGCGACAAATGAAGATGCAGCACTTTGAAGGACACTAACACCAATCAAACGTAAAAAGGCTGCTTTATCTTGCTCCAAAACATACTTCACGGTCGTTCCATTTAAAGAAGCTATACGATCTGATATCCAAGTCCTAGAGAGAACCAGAACAGCGACAGCAAGAAGTTGTGCTCCTTGCTTATCAAGTACTGTGGGCACcAGTACTTTAAACATGGCAGCTACTCTTAATGGCAGTACCCGCGGATCAATTTGTAGTTGCGGTACAATGGGCAACGACGTACTGTCCTCGGATGGAGATGCAGCTATTAACTCTgAAAAATACGACTGAGACTTGGAACTTGAAAAGGCAGAGTCATTTCTTGTATTTTCAAATGCACGTTGAACTGCCATTGCATCACTCTGGCGTTCCGATTCAGaTGCCTTCAaCTTAGGAAACTCGGTATCAGTACCACTACgATCTAGAGAGCccTCCCTTTTCCTATTAACTCTCCAACCCCcTTCCCCATCCAATGAGAGTACAACATCATGAAATGCAACAAGAGCCGGTCGGTGAGATATAGTGATGCATGATGTTCCCATAGCTCGGACTTTAGCACAGAAGCGTTCTTCCATATCCGTTGTCACGGCACTCGTGCATTCATCAAGAATTGCAAATCTAGGTTTGTGATAGAAAAGCCTCGCCATTCCTAATCTTTGTTGCTCCCCAAGCGACAACTCCTCGCCCCAATTTACCTCTTCTTCAGGTGGGTAGCGATTTAATAAATACTCTAGGTCAACATTTTTCAAAAGGTCAACCATTTCGTTGTGAGTGAGAGGTTCAACTTCTTGATCAGTTGTAAGAGGATATATCAACTGGTCACGCAGTGTTCCAACAGCTGTATACGGTCGTTGGGGAACATAAAAGATCTCTTTATTGAGATCCGAACCAaCCCcAGGTTTCACTATATGTCCAGACACCAAAGGCCACAAACCTCCCAAAaCTCGGAACAGTGAGCTTTTGCCACTACCATTTGGTCCTGTGATTAAAAGATTAGACCCTGATTCCACCTTTAAAGTCAAGTCTTCAACCAAGACATTACCACTTGGAGTAACTACCTTGACTTTATCAAATTCAATGTAGTCTGCCTGAGTTATATAATTCCTACTTCCTCTTCTTTGTAGAGATGGTACATCTTTTGGACTTAACTCTCTtGATACAGCCATAAGTTCATGTATACGATCCGCATAGCCACTTAGACGATTAAGCCGTCTAGAACTTATGGAAAGAGTTCCcAAAGACTGAAATAGTGATATTATCACACTCGTATGGTATCTCAGATTGCTCAACATCTCTGCaCGTCCtAAAGTTGAGGTGTCCGGTCTCAAAGTGCCAGAAAAGAAAGGCTCTATGATCAGGACAACAGCAACAGTCGCTCCAAGATACTTCAATAAAAAaTCTTGAACCATGCCAAACCACCAATGGTCATGTTGGACAACTTTCAAATGCTGAACAAGTGTCTTAAACTTCTGCTGGATATGAGATTCTTCTCTAGTTTCACCGCCATAGAATGCTATGCTTTCCGAATGTGTCCTCAACCTTGAGTGAAGTTGTCTATACTCACCTTCAAGATCCTGTTCTTTAGACATCAATTTACCAAATGCAGGAGAGAAGTTTCTGATAGTGGCTCCTGCTCCTAGCACGTAAGCCAaTATCCAAACTATATACTtGGGACTTGCATAAGAACACAGGCGCCACGAATATAGCAGACCATCAGTAACTGCAGTAAGATCTTCTTGTACAAGATCACTCAATTCTGAGCAGAACTTTGGTACATCACTTGCGATTCTTtGCTCAGGATtAGTTATTCGGCCaTCAACATGGGACATTTTGTAGTATATCATATTCTGAAAATATTGTGCATGAAtAAGCTTTGTCAATATTTTTCTGAACCTCAAGCTTAAGGTCCCGGTTATATACTTCGATGTAGAATACAAaGCTGATTGAGCAAAACACAAGGTAATGTTTtCAATAATCAACTGgACGAAGATAGGCACGCGTCGAAGAAAAGCAGCACGAAACAGGAATCCTTGAACTTTTGCCAATCTATTGCTGACAGCGGTTCGTAAGACCACTGTGGCCACAAGAGCTAAAAGGTCCcTTGCAccCATTCTGCCCATATGGGATAAAaGAATCGCAGCCAGAACCTGGAGTGACTTTAGTCCTTTCTTTTGGCTAcTTTTTTTGGTGAGGTATtATTTCCTACATcCgAGTCAACCTGTTCACTGTCATCTCCCAATCCATTGTATTGACCTGTTCCGTTGGGCCTTCTCACCcTGCTCTGTGACTGCATGTATGCAGCAG 
>contig011846
GTTGAAaCTGTTTGCATTTGCTGATTCATATGATTATCTTCTtATGTTTCTTGGTTCTGTTGGAGCATGCATTCATGGTGCTTCTGTTCCTGTTTTCTTTATATTTTTTGGAAAGTTGATTAATATCATTGGGCTTGCTTATCTTTTCCCGAAAGAAGCTTCTCATAAAGTTGCAAAGTATTCGTTGGATTTTGTTTATCTTAGTGTGGTGATACTCTTTTCTTCTTGGATTGAGGTGGCTTGTTGGATGCATACTGGAGAAAGACAAGCAGCAAAAATGAGAATGGCATATTTGAGATCAATGTTAAGTCAAGATATTAGTCTTTTTGACACTGAAGCATCAACTGGAGAAGTCATTTCAGCAATCACTAGTGATATCATTGTTGTTCAAGATGCCATTtCTGAAAAGGTGGGGAACTTCATGCACTACATCAGCAGATTCTTATCAGGATtCATAATTGGGTTCGTtAGAGTTtGGCAGATAAGTTTAGTGACTTTGTCAATTGTACCTGCAATCGCAATTGCTGGTGGTGTCTATGCTTACATTGCCACGGGCCTCATTGCTAGAGTCCGTAAATCATATGTCAAGGCTGGCGAAATTGCTGAAGAGGTGATCGGAAATGTAAGAACaGTGCAAGCATTTTCAGGAGAAGAAAAGGCAGTGAATTCATACATTGCAGCACTGTCAAACACATATAAGTACGGCAGGAAAGCTGGTCTAGCAAAAGgCTTAGGCCTCGGCACCTTGAATTTTGTTCTCTTCCTGTCCTGGTCCTTGCTTGTTTGGTACACAAGTATTGTCGTTCACAAAAACATCGCTAATGGTGGCGATTCCTTCACCACCATGCTCAATGTTGTCATTGCTGGCCTGTCGCTCGGGCAGGCTGCACCAGATATCAGTGCATTCATTAGAGCAAAATCTGCAGCATACCCCATTTTTGAAATGATAGAGAGGACAACAGTAACCAAAACGAGTGCAAAAACGGGCAGGACACTGGCCAAGTTGGATGGTCACATACGGTTTGAGGACGTGCGTTTTAGTTACCCGTCTAGACCAGATGTAATGATCTTTGACAAACTTCGTCTCGATATACCTTCTGGAAAGATTGTGGCGCTTGTTGGCGGTAGTGGTTCAGGGAAGAGTACAGTTATATCATTGATAGAACGGTTCTACGAGCCACTATCAGGCCATATTCTTTTAGATGGGAATGATATACGTGAACTTGACATCAAATGGCTCAGGCACCAGATAGGGCTTGTAAATCAAGAACCAGCTCTTTTTGCCACAACCATTAGAGAGAATATTTTGTACGGGAAGGATGCAGCTACCTACGAAGAAATTACACATGCTGCAAAGTTATCTGAGGCGCTTACCTTCATaAAcAATCTACCAGAAAGATTCGAAACACAAGTGGGTGAACGAGGGATACAGTTATCAGGAGGACAAAAGCAACGGATAGCTATTTCACGAGCAATcGTCAAAAACCCGTCAATTCTTTtGTTAGATGAAGCCACGAGcGCCCTTGATACGGAGTCTGAAAAGAGTGTGCAAGAGGCgCTTGATCGTGTTATGGTGGGACGAACAaCTGTGgtAGTTGCCCATCGTCTTTCCACAATTAGAAATGCGGATATAATTGCTGTGGTTCAACATGGGAAGATAGTAGAAACAGGGAGCCATGAGGAGCTCATGTCAAGACCCGATAGTGCTTATTCATCGCTCGTTCAACTCCAAGAAGCAGCTTCGATACATGGTGCCCCATCACGTGTCGCTTCAATGGGAAGACCTTCCAGCCTTAAATTTTCTCGTGAACTATCCCGCACAACCACGAGGAGTTTAGGAGCTAGTTTTCATTCTGATCGAGAATCTGTAGGCAAGCTCGGTATTGAAGGTGTTGAATACGCAAAGCCACCACGCATTTCCTCGAATAGATTATATTCAATGGTACGTCCTGACTGGGTATATGGCTTAATTGGGACAATAGGAGCCATCATTTGTGGATCCGTGATGCCTTTATTTGCTCTTGGGATCAGTCAAGCACTTGTAGCTTACTACATGGACTGGGAAACAACGCAACGcGAAGTCAAAAAGATTTCTATTCTCTTTTGCTTTGGTGCTTGCGTAAGTATCACAGTGTATGCAATCACTCATTTATGCTTTGGGATCTTGGCAGAAAGGCTCACTCTTCGTGTTCGTCAAAAAATGTTTTCAGCTATTTTGAGAAACGAGATAGGATGGTTCGATGACTCAAACAATACAAGCTCGATGCTTGCTTCCCGTTTAGAAAGCGATGCAACTTTACTAAGAACAGTAGTTGTTGACCGAACAGCAATACTGATACAGAATATGGGATTGATTGGGACTTCATTTATTATCGCCTTCATCTTGAACTGGAGGCTTACGCTCATTGTGATGGCTATGTACCCGTTGATCATTAGTGGTCACATAAGCGAGAAAATGTTCATGAAAGGGTATGGTGGTGACTTGAACAAAGCTTATCTTAAAGCTAATATGCTTGCTGGTGAGGCTGTCAGTAACATAAGAACAGTTGCCGCATTTTGTTCAGAGAATAAAGTGCTTGATCTTTATTCTCGAGAGCTTGTTGGACCAGCCAAGCAGTCGTTTTCTCGCGGGCAGATTGCTGGCATATTCTACGGTGTCTCTCAATTCTTCATCTTCTCATCCTATGGTCTTGCGTTGTGGTATGGTTCAGTGTTGATGGAGAGAGGTTTATCTGGATTTAAATCGGTCATGAAATCATTTATGATTCTGATTGTGACCGCATTGGCCATGGGTGAAACGCTAGCAATGGCACCAGACCTGTTGAAGGGAAACCAGATGGTTGCTTCGGTTTTCGAGGTTCTTGACCGGAGAACACAAATTGTTAGTGATGTcGGAGAGGATATCACAAAAGTTGATGGGACAATTGAGCTGAAAGGTGTCACCTTCAGCTACCCCTCCAGACCTGACATTTTGATTTTCAAGGATTTTGATCTAAAGGTTCGAGCAGGAAAGAGCATGGCTCTGGTGGGACAAAGTGGATCAGGGAAGAGCTCCGTTCTTTCGCTAATACTTCGGTTCTATGATCCAACCTCTGGGAGAATCATGATTGACGGAAAGGACATAAAGAAGCTGAAGCTACAGTCTCTTCGAAGCCATATAGGACTAGTACAGCAAGAACCGGCTCTTTTTGCAACATCAATTTTTGAAAACATTCTTTACGGGAAAGAAGGAGCATCAGAAGGCGAAGTGATGGAAGCAGCTAAGCTTGCAAATGCACACACGTTCATAAGTGCCCTCCCAGAAGGCTACTCAACAAAGGTCGGTGAAAGAGGAATTCAACTATCGGGTGGTCAAAAaCAAAGAGTAGCTATAGCACGAGCAGTGTTAAAGAATCCAGCcATACTATTGTTAGATGAAGCCACCAGTGCTCTAGACGTGGAGTCTGAGCGTGTGGTTCAACAGGCTTTAGACCGGCTAATGAAGAACAGAACAAGTGTTGTGGTTGCACACAGGCTATCAACTATTAAGAATGCAGATGAGATATCAGTGATCCAGAATGGAAAAATTGTGGAAAAAGGGACTCATTtCAGTCTCACAGAGAATGAAAACGGAGCATATTCAAAGTTAATAAACTTACAGCAGCAAGAACAGCATAGCCGTAAATAATAACGGTCAAAGTTTTTTTAGCATATGTTCGGCcGATCAATGTTGTATCTTGATTTACACAATATTATAGTTtGCTtATCACCTTCATATGATGATTtAAGGTGTGATTAAGTTATTCTACTACAATTtAATATTCAaC 
>contig010092
CAAAAACCAACCACATCAAAaCAAGGGTTTAAACACAGCgTTCACTCTCAACCGGAAAGAgAAccAAAAAACTGATTCCGTCATAAGAAATGACAGAAGTAGCAAGCAACGTAGTACACGAAGTACTAGGACCAAGAGCACAAGATCTAGACCAACCAATAATCGATTACATAGTAAACGTATTAGCTGATGAAGATTTTGATTTTGGaTTTGAAGGTGAAGGTGCTTTTGATGCTATcGGAGAGCTTCTTGTTGATTCCGGATGCGTTACTGATTTCGAtGAaTGTCATAATGTTTGTGGCAGACTGTCAGATAAATTTGGAAAGCATGGTTTGATCAAAATCAAGCCtGCTGTTAGAAGTCTTGCTACACCATTTAGAATGAATGAGGGAATGGACGAAGTGAAAGTTGTcAAAAAGAAGCCTGAGCCAGTTGATGGTCCTCTGCTAACTGAACGTGACAAAATCAAGCTTGAAAGGAGGAAGAGGAAGGATGAGCGTCAAAGAGAAGTACAATACCAGATCCATGTGGCAGAAATGGAAGCAGCAAAAGCTGGAATGCCTGTaGTATCAGTCAATCACGAtAATAGTGTTGAAGGAACTACTGTTAGGGATATTCATATGGAAAACTTCAATGTGTCTATTGGTGGACGTGAACTTATTGTTGATTGTACTGTAACACTTTCTTTCGGGCGACATTATGGTCTTGTTGGTAGGAATGGTACAGGGAAAACAACTTTCCTAAGGTATATGGCTATGCATGCTATTGAAGGTATACCCAAAAACTGTCAGATATTGCATGTGGAGCAGGAAGTCGTTGGTGATGACACATCAGCATTACAGTGTGTCCTTAATTCTGATGTTGAaAGAGCACATCTATTGGGAGAAGAAGCTCGTTTGCTGAAAATACAGAGAGATGCTGAGCTGGAAGCTGAAGAAAAGAAGGATCCGAGTTTGATAAATGACAATGATGGAATTGCACAAAAGCTTGAAGCAATATACAAAAGGCTAGAGTTCATTGATGCATATACTGCAGAGTCTCGTGCAGCTTCTATTCTTGCGGGACTAAGTTTCACACCAGAAATGCAGAAGAAGCCAACAAAAGCTTTTTCGGGAGGATGGAGAATGAGAATAGCTCTTGCTCGTGCACTTTTCATTGAACCAGATTtGTTACTACTTGATGAACCTACGAATCATCTTGATCTTCATGCAGTTCTGTGGCTGGAAGCTTACCTAACTAAATGGCCAAAAACATTCATTGTTGTTTCTCATGCgAGaGAATTTTTGAACACGGTgGTCACAGATATTTTGTACCTTCAAGGGCAGAAGCTCACTGCATACAAAGGAGATTATGATACATTTGAAAGGACGAGAGCTGAACTTCTTAAAAACAAACAGAAAGCATTTGAATCAAATGAGCGTTCAAGGGAACATATGCAGTCTTTCATCGATAAATTTCGATACAATGCTAAACGTGCATCTCTTGTTCAATCTAGAATCAAGGCgCTGGAACGTTTAGGACATGTTGACGAAGTTGTGAATGATCCAGATTACAAGTTTGACTTTCCTACACCAGATGATAGACCTGGTCCACCtATTATAAGTTTCAATGATGCTTCTTTTGGCTATCCTGGAGGCCCAATACTGTTCAAGAATTTGAATTTTGGGATAGATTTGGACAGCCGTGTAGCAATGGTAGGTCCCAATGGTATTGGTAAATCAACTATACTGAAGTTGATTTCAGGGgAGCTTCAACCgAGCTCTGGAACAGTTTTtCGTTCTGCTAAGGTTCGTATTGCTGTATTCAGTCAGCATCACGTGGATGGGCTTGACTTAACCTCCAATCCACTTCTaTATATGATGCGTTGCTTCCCTGGAGTGCCTGAACAAAAGCTTCGAAGCCACTTGGGTTCTTTTGGTGTTACTGGTAATCTGGCTCTACAACCAATGTACACGTTGTCTGGTGGTCAGAAAAGTAGGGTTGCATTTGCAAAGATAACCTTTAAAAAGCCTCACATCATACTGCTCGATGAGCCGTCAAACCATCTTGATTTGGATGCCGTGGAAGCATTAATACAGGGTCTTGTTATCTTCCAAGGAGGGgTTCTCATGGTAAGTCACGACGAGCATCTGATTTCGGGTAGTGTTGACCAGTTGTGGGCTGTGTCTGATGGTAGGGTGACACCATTTAGTGGCACTTTCCAGGATTACAAGAAGAAACTTCAATCTTAGTTACTTtCAAGACCCCTTTGAGGaTATTATGTTATTACATATTCTAAAaGAGCGTtgtGTTATTTTGTATGTTGtCATAGCAATACTTACACAAACTCaTAAAGtGATTtAAGTTAAacTTAAA 
>contig009129
cACAAACACATTTCAGAAAaCAAAaCATATTGATTGAACCcTTCAATCATTATACGTACTCATCATGGAGGAAGAACGAAAAATGAGCATGCGGCAAAGTGTAGGCCGTAGTATTAGTAAAAGTATTAGCCGTGCCGCCAGTAGCTGGCGCATGGACGATGTGTTCTCTACTGGCGGCGGGGgCAGTCATGACGGCCGTAGCAGCCGTCATTCTATGGAGGACGAAGAGGCCCTTAGATGGGCCGCGTTGGAAAAACTTCCAACGTATAATAGGCTACGTACTACGATATTTAAGTCGTATATACCTAGTGATCAACATCAACCAATGCCTACTGAACAAATGCTTGTTGATGTTAGAGAACTTGACCCTCATGCTAGACAAGAGTTTATTGATAAGATTTTTAAAGTTGCTGAAGAAGATAATGAGATTTTCTTGAGAAAGTTTAAAGATCGAGTTGATAAGGTcGGAATCTCCCTTCCGACAGTAGAAGTTCGGTTTCAAAACTTGAGTGTGGAAGCTGATTGTCACGTTGGAGATAGGGCGTTGCCAACtCTCACGAATACTGCTAGAAATATTACTGAAGGACTTCTAGCTAAGTTGGGGGTCAGTTTCTCCGAGAAGGCGAAACTTCACATTCTTAAAGATGCATCCGGGATTCTCAAACCCGGAAGGATGGCACTTCTGTTGGGTCCACCATCTTCTGGTAAGACATCGCTTCTGTTGGCTCTGGCTGGAAGGCTCGATCAAAGCTTAAGAGTTAGTGGAGAGGTAACATACAACGGTCATCAGTTGAATGAATTTGAACCTCGGAGGACATCAGCCTACATTAGCCAGAACGATATCCACGTTGGAGAAATGACCGTTAAGGAAACCCTTGACTTCTCAGCAAGATGTCAAGGAGTTGGATCTCGTTTAGAAATGCTTACGGAGCTTGCAAGAAGAGAAAAGGAGGCAGGAATCTTCCCCGAAGCTGAAGTCGATCTTTTCATGAAGGCAACTGCCATCGAAGGAGATGAGAGCAGTTTGATTACTTACTACACTCTCAGAATATTGGGTCTTGATGTCTGCCGTGACACCTTTGTTGGAGATGCGATGAGACGAGGTATCTCTGGAGGACAAAAGAAGCGTGTGACCACAGGAGAGATGCTTGTCGGACCAGCAAAAACTCTGTTTATGGATGAAATATCAACTGGTCTAGACAGTTCCACTACGTTTCAGATtGTAAAGTGcATGCAGCAAGTTGCTCACCTTACTGAATCAACAATCTTCATGTCACTACTACAACCTGCTCCCGAGACATTTGATCTCTTTGATGACATCGTCCTGTTATCcGAGGGCCAGATTGTGTATCAAGGACCACGAGAACATATTGTTGAGTTCTTTGAGAGTTGTGGATTTAAGTGTCCAGAGAGAAAGGGTACCGCTGACTTCTTGCAAGAGGTTACATCTAAAAAGGACCAAGAACAATACTGGGCAGATAGAAACAGACCATACAGATATATCCCAGTAAGTGAATTTTCTCAGCGATACAAGAGCTTCCATGTGGGCGAGAAGCTGCGAAGtGAGTTGTCAGTCCCATATGACAAGAACCAAAGCCACAAAGCTGCTTTAGTGACGAAGAAGTTCTTAGTTCCCAAAAGAGAGCTCTTTAAGGCTGCGTGGGATAAGGAGTGGCTACTAATGAAGAGAAATGCTTTCATTTATGTTTTCAAGTCTTTCCAGATCATGTTTATGGCATTTATCTGCACAACTTTGTACTTAAAGCCGAAGATGCATCAGAGGGATGAAATAGATGGTGCCATCTATATAGGCGCACTTTTGGACAGTATGCTTATTAACATGTTTAATGGGCTCGCTGATCTTTCCCTCACTATCATGAGGCTTCCTGTCGTTTACAAGCAAAGGGATCTCTTGTTTCACCCTGCGTGGGCATACACAATTCCAACCTTCTTGCTTCGTATTCCCATATCTATGATGGAGAGTCTTATGTGGACTGTTATTCTATATTGGGGCGTTGATCTTGCACCTGAAGCTAGCAGGTTCTTCAAGCATCTCCTGTTGGTGTTTCTGATCCAGCTCGTCGCAGGAGGACTGTTTAGATTGATTGCAGCAGTTTGTAAGACAATGAACATCGCAAACACCGGAGGATCTCTTGTACTTATGCTTATATTTCTATTGGGTGGTTTCATTCTACCTAAAGGAAAAATTCCAGACTGGTGGGGATGGGCTTATTGGGTATCGCCCTTATCTTATATCTTCAAATCCATCACCATCAATGAGTTCCTTTCCGATAGGTGGACGAGCAAAAGAAGCACGGACGGTAGAACCAGCTTGGGCTTTGCAGTGCTAAAGAGCATGGACGTGCCAACTTCAGAAAGCTCATATTGGATTGGTGCAGCTGCTCTTCTTGGTTTTGCACTTCTATTTAATGTCCTCTTCACTGTGGCTCTCGCTTATTTAGAAGCCCCTGGAAAACCACAAGCAATTATCTCCAAGGAAGAAGCTGCAGCCGCTCAGGGTCACGGTGGGGAAATGCAACAGATAAAACCAACTGTTGATGCCAATGGTAAATCtAACAAGGGAATGGTTCTTCCATTTACTCCACTCGCCATGTCATTCGGCAACATGAACTATTACGTTGACATGCCTGGTGAAATGAAAGAACAAGGTGTGACaGAAAATAGgTTGCAAtTACTTCGAGATGTAACcGCCACATTTAGGCCTGGAGTCCTAaCGGCATTGATGGGAGTCAGTGGGGCTGGTAAAACGACATTGATGGACGTtTTAGCAGGAAGAAAGACGGGCGGTTATATTGAAGGAGATATAAGAATATCAGGATTCCCAAAGGTCCAAGAAACATTTGCAAGAATCTCAGGATATTGTGAGCAAACTGATATTCATTCGCCTACAATCACTATTCATGAATCGTTGATCTACTCCGCTTTCCTCCGTCTCCCGAATGAAGTCAGCAAGGAACAGAAAATGTTATTTGTCGACCAAGTGATGGAGCTAGTTGAACTAGAAAATATCAAGGACGCGATAGTAGGACTTCCCGGAGTTACTGGATTGTCGACAGAACAGAGGAAGAGGTTAACAATCGCAGTTGAGCTTGTTGCTAATCCTTCAATCATTTTCATGGATGAACCGACTTCTGGGCTTGATGCAAGAGCAGCCGCCATTGTTATGAGGGCTGTGAGAAACACTGTGGATACAGGACGAACCGTTGTTTGCACCATTCATCAACCTAGCATTGATATTTTTGAAGCATTTGACGAGCTACTACTAATGAAAAGAGGAGGACAAGTGATATATGCAGGTCCACTAGGCAGGCATTCTCAGTCGATCATAGACTACTTTGAGGCTGTTGATGGGGTACCAAAGATTGCCGAAAAATACAATCCCGCAACATGGATGTTGGAAGTCAGCTCAGGTGCTGCAGAGATGCGGCTTGGTGTTGATTTTGCTGAAATTTTCAGTAATTCGACTTTGCATCAACGAAACAAGGCTTTGGTGAAGGAGTTAAGTGTACCTCCTGCCGGAGCTGTCGATCTTCACTTTGACACACAATACGCTCAGTCTGCATGGGGTCAATTCACTTCTTGCCTGTGGAAGTTTTGGTGGGCTTACTGGAGAAATCCTGATTATAACCTTGTCCGTTTTGCCTTCACCTTGCTTTGTGCgCTCGTGGTTGGGAGCATATTTTGGAAGATTGGAAAGGACAAGGGGAGTAGCCAAGATCTGAGCACGGTTATTGGAGCCATGTACTCTGCTATATTTTTCGTTGGTATTAACAATTCTCAGACGGTCCAGCCAGTTGTCGCCACAGAAAGAACCGTGTTCTACCGTGAAAGAGCAGCCGGGATGTACTCCTCAtTACCaTACGCCATGGCACAGGTGATTGTAGAGATACCATATGTGTTCGCTCAATGTGTATATTACAGTCTCATCGTATACGCCATGGTTGCATTTGAATGGACAGCCGCCAAGTTCTTCTGGCTCTTCTTCATCAACTTCTTTTCATTCTTGTACTTCACATACTTTGGAATGATGACTGTCTCCATCACACCAAATGATCAAATAGCAGCCATTTTCGCAGCAGGGTTCTACCTACTGTTCAATATCTTCTCAGGATTTTATATCCCACAACCCAAAATTCCCGGATGGTGGATTTGGTACTACTGGATCTGCCCCATGGCATGGACTGTGTACGGAGCCATTGTTTCACAGTATCACGATATAGACACTCCTATCGCCGTGCTTGGGATGGaaaaCTCCCcGGCCCTGAACGCGTATATCAATGACTACTTTGGTTTTGAATTGGATTTCATGGGTCCAGTTGCTGCTGTTCTaGTTGGATTTtGCGTCTTCTTTGCCTTCCTTTACGCCATTTTCCTaAgggCTTTGAACTTCCAAATGAGATaGAGATCCAGAGaTCTTGCATTCAAGTTtGTAATGTTTATACaTTTTTGTTGTGAAATTAAAACTTATAaTTTTCTATCa 
>contig008883
CAATAAAaCATAACTtCATATATCATTCATTTTAACCAGATAATACCAAATCATTACATCAACTTCATTTCATTCACCATCTACATTAACTAAAAACCATAACATAACTAAAGAACCACAGATCTAAACATCATCATTTCACAAGAAGTGAACCATCACCATCaAAAGCTAATAAAAGACATCATCTAAGCCCTTTCGCCACGGATACGACGAGCAAGCTGCATATCCTTAGGCATAATCGTCACCCTCTTAGCATGAATCGCACACAAGTTcGTATCCTCAAACAACCCCACCAAATACGCCTCACTCGCCTCCTGAAGCGCAGCCACAGCCGAGCTCTGAAaCCTCAAATCCGTCTTGAAATCCTGCGCAATCTCCCTCACCAGCCTCTGGAAGGGGAGCTTCCTGATCAACAGCTCAGTaCTCTTCTGATACTTCCTGATCTCTCGCAACGCAACGGTTCCTGGCCTGAAtCTGTGgGGCTTCTTCACTCCTCCTGTTGCTGGTGCTGACTTACGAGCAGCCTTtGTGGCCAATTGCTTCCTTGGGGCCTTGCCTCCTGTCGACTTCCTTGCGGTTTGCTTCGTACGAGCCATTTGTGAATTGGAGAACTGGGAAATGgAGGATTGGAATTTAGTGTGTGTtTTTGAGTGTAAATGGTGCTGGTAAAACTACCCAGTTAAGGATTATTTCCGGCATGGAACAACCCGATTCGGGCAATCTTATTAAGGCCAAAAATAATATGAGGATATCGTTTTTGAGTCAAGAATTCGAGGTTTCGTTAACTAGGACTGTTAAGGAGGAGTTTTTGGATGCTTTCAAGGAGGAAATGGAGATATCCAATCGGTTAGACAAAGTTCAGAAAGCAATTGAATCTTCAGTTGATGATTTGGAGTTGATGGGTCGGCTTTTGGACGAATTTGATTTGCTTCAGAGGAGAGCACAGGCTgTTAATTTGGATATTGTTGATGTTAAGATTAATAAATTGATGCCTGAGCTCGGCTTTTCGCCTGAGGATGCTGATAGACTTGTTGCTTCTTTTAGTGGTGGTTGGCAGATGAGGATGTCACTTGGTAAAATCTTGCTTCAGGATCCCGATTTATTACTTTTGGATGAACCTACTAATCATCTTGATCTAGACACGATTGAGTGGCTTGAAGGCTATCTTAATAAACAAGATGTTCCAATGGTGATCATTTCTCATGACAGAGCTTTTCTTGATCAGTTATGCACAAAAATAGTGGAGACCGACATGGGTGTTTCTAGAACATTCATTGGTAACTATTCTGATTACATAATTGGTAAGGCAACATGGATTGAAGCTCAGTTTACTGCTTGGGAGAAGCAACAGAAGGAAATCGAGCATACAAGAGGCTTAATTAGCAGGTTAAGCGCCGGAGCAAATTCTGGACGTGCATCTTCCGCTGAAAAGAAGCTAGAAAAGCTCCAGGAGGAGGAACAAGTTGATAAACCATTTATTCGAAAACAAATGAAAATCAGATTCCCTGAACGTGGAAGAAGTGGAAGAGAAGTGGTGACCTTAAAAAATCTGGAATTTAGCTATGAAGACAAGGTTCTCTTTAAAAAAGCTAACATATCAATCGAAAGGGGTGAGAAAATTGCAATAATTGGGCCAAATGGTTGTGGAAAGAGTACTTTGCTTAAGTTGATTATGGGCTTGGAAAAGCCAAATAAtGGTGAAGTAATTCTTGGGGAACACAATGTGCTACCAAACTACTTCGAGCAAAATCAGGCCGAGGCTCTTGATTTAGAAAAAACTGTGCTAGATACTGTAGCTGAAGTTGCAGAAGATTGGAGAATTGATGACATAAAGGGACTTCTTGGACGTTGCAATTTCAAGGCGGATATGCTTGATAGGAAAGTCTCTCTATTGAGTGGCGGTGAGAAGGCACGACTTGCATTTTGTAAGTTTATGGTGACGCCTTCCACCTTGTTGGTGCTGGATGAGCCGACTAATCATTTGGATATACCTTCAAAAGAAATGCTTGAGGAAGCAATaTCTGAGTACGAGGGAACTGTGATTGCCGTTTCTCATGATCGATACTTCATAAAACAAATTGTGAACAGAGTTTTAGAAGTaAAAGATGGAGATCTGCAAGACTATATGGGCGACTATGAgTACTATCTAGAGAAGAACCTTGAGGCAAGAGAAAAGGCTCTTGAAAGAGAAGCCGAACTAGAAGACAAGTCCCCTAAAGCAAAAGCCAAATCGAAGATGTCAAAGGCGGAAAAAGAAGCTCGCAAGAAGCAAAAGATGCAGGCATTTCAGCAAGCAAAACAGAAATCCAAGGGACTAAAAAATGCTAAAAGATGGAACTGAAAATATGCaaAGTGTAGAGACTCTGCCCAATGTTGATTTGTACATATATTACCTGATATATAGGAATAGATTATCAATCTTAAACTTGTTCTCGACTTGGAAAGCTATGAATATGCATCAATTTCATGAGCCGgTTGTGTTTTGTTGTGGGTGAAAAAACCtAcGCAGGACATTGTAGTTCGCAACTGTTCTATTTTTGTAGAGCCAGCGTTcTCAATAgCgttctcaatacTAAATTAAGATTCAAGTCTGAATGCATTGAAATGAaCCTGTGTTCTGaCTtgaGGCAAgagACTtgTTTtCTGGTTCTCTTTTTtATAAGTAGTTTCAgT
>contig009937
TAACTCAAaTTAGATCTGATATcACCCTATAAACTCAaTTTATTGgACTtAaTTAAAaGGGGgTTGTGGCCGTTGCTTCTTTTCACTATTTATTACCAAAAATTCCCGACTATAATGGTTCCAGCTTATTTATGTTACAAAGTATTTCAACAACATGCAGAACACAAGATTCATAACGATTTTGCTCTGTAGTATGTACCTTTTCCGCACGTACGTGTAGGCACCTATTTGGCACCAAGTTGACTTTCGTAAACATGAAGCTCAAGAAACAGAAGCAGGTGTGCGTTTAATTTGATCAATGCAAGCAGTTGGGCCCCACTTCTTTGGTTCTTGGTTAAAGGGTGTATTCGGGCATGCCACTTGTATTAAAAATCTGGGATGCCAGATGATCTAGACGAGTATTCTGTTACCAATTTATAGAACATGGATGACTTATCTTCTAATAGTCGAGTTGGAGACTCGAATTCCGCAACTTGCCCATCACTAAGAACAAGGACCAGATCACTGTCGATGACAGTGGGGATTCGGTGAGCAATGGTACAAACAGTACAATCCTTAAATTCTTGACGAATAATCTTCTGGATTAGATTGTCTGTGGCTGAATCAACAGAAGCAGTTGCTTCATCCAGCACCAGGATTCGAGCCTGTTTGAGCAAAGCCCTGCCAAGTGAAACAAGTTGTCTTTGACCCACACTCCAATTGTCTCCATTTTCTAGAACTGCTGCATCAAGCTTTTGCTCCTTCTCACGAATAGTGTCACCAAGTTGAGATTTATCAAGTGCCTCCCAAATTTCTTGATCCGAATGTTCTTCAAGAGGATCAAGGTTGCTCCGGATGGTCCCCTCAAATAAAGTAGGATCTTGCGGTATGATACTAAGTCGGGAACGTAGATCATGTAGGCCAATGGTTGAAATATCAATGTTATCAATAATAATCCGGCCACCTTCTGGTTCAATGAGCCGAAACAACGCTTGAATCATAGTCGATTTACCGCTTCCTGTTCGTCCAACAATCCCGATCTTCTTCCCTCCAGGAAATTCGCATGTCACTCCACGGAGTACCACAGGCAGATTTTCCTTGTAACGAACCTTCAAATCAATAATTTCAATTTTTCCTTCCTCGGGCCATGAGGGTGGGGGGCGATGATCTTCAATGATAGGGGgAGCTTCACTAGGGATATGGCAATATTGATGAATCCTCTCGATGGAAATAATCTTATTTTCAAGCTTGCAAAAGCTAAGTATCCACCGTGATAAACGAGCATTCAATTGCAGACCGTAAGTTACAGCCAGACCCGCCATACTAGGATCTATAGCTTTACGTGGAAAACTCACTAACATAACCAAACAGAAAGCAAATACAAAGGTCGATATTAACTCCATGCGTAAGCAAAGCCATTCAATAGCTGCAATGCTACAGAAAAACGGgCGGGAGAAGCAATCAAGAAGATAAAGATTCCTCTTCATAAACCTTTTTTCTTGGCCAAAACCTCGAATTGTAGCTGCTCCAGCAATCGATTCTCCAAAAAGGTTTATGATTGGAGATTTTTGGATGCTAACAATACGCACTAATTCCCTCGATGAAGCCATGTAGTATTTCTGCATCCAcAAACAAGCAATCGCCATTGGGATAATAAGAAGCAACACCTGCCATGTAACCTGACACATAACCCCAACTATACCAAGAAGCTGGATTGTCGTTGAAGCAAATCCACCGAGTCTGAAAGGAATGTCAAGATCAACAACACTTTGATCCACGGACACGCGATTCAATATCCGTCCAGCAGGAGTAGAGTCAAAGAATGACATAGGTGCCCTAAAAATGTTATTAAGCATTTTCACGAACAGTTTCTGTGCAGCAGCTAGACCGAAAGTAGCTACTAAAACTGCCCTAACGAATATAAACCATGAGCTTCCGAAAGCAAGTGCCATATAAACCGCAATCAGCACGAAATTACTAACTCTAGCAGTATCCCCTTCAGTTTGCGGGTTAGCCCAAGCCATCCACCAATTACTAGCAATTTGAAGCCCTTGAAATAACGTTTGTGCGATAATAATAAGTGGAATTAATAAACCCTTGTATGCTGCAGCCATATACGACAGGTAAATTTTCATGCTAATTTTCCCACGTTCCCTTTCCTCTTCTTGAACGAGTTGTTTTTTCCGTGAACGTTTACCTTTCTTTTTCTCTTTTTTGGCTTTGAGGTCTGAAATCGAGGCTTTATCCTTTGGAACTTTTGTGATAGTATCCATACAGCTTCCAATGGAATCACAATTTCTTATTGAACCATCATTATCATTATCTGACTCGTCATCTGAGTGATTATAGATATCCATAGCATCAATTGCTTCTTGGTGAGCTGAAACTAAGGCATTTAAGTCGGTTCCcGCTTGCAAAAGTTCTTCGTATTTACCAGCTTGAATGATTTGACCTTCTTTAAGAACCAGAATCAAGTCAGCTGCTGGCAGAAATTCGATTTGGTGAGTTACAAAAACTACCGTTTTAGTAGCTAATGCTGTCATTATGTATTCCTTAAACAGTTCCGATCCAGTGTGTGCATCTACAGCGCTAAACGGATCATCAAGAAGATAAATGTCAGCATCTTGATAAAGTGCCCTTGCTAGCTGCACTCTTTGTTTTTGGCCACCACTCAAATTTATGCCTCGATCACCAATGATGGTTTGATCTCCATGTGAGAAAAGCTCCAAATCTTTTTTAAGCGAACAGGCATTGAGGACACTCTTGTACTTTGCCTTATCCATTGGATTCCCAAATAAAACATTTTCTTCGATATTTCCTGATTGTATCCATGCtGACTGTGATACATAAGCTGCGGACCCACAAATTCGAACTTCACCAGAGACTTTCGGGATTTCACCAaGAATGCAAGAAAGAAAGCTaGATTTCCCgGACCCGACACTtCCACAAACAGCAACACGCATCCCTCGTTCAACTTTCAACTGAATATTAGACAATGTCGGCCTcAAGGAGCACGGGTCCCACTGAAATTCACCGTCTTTAACTTCTATCGCCGTGTTTGACATGCCAACTGGTAACACAATCGTTGCGTCTTCTTGCAACTCTTCCTCCTGTAAAAACCCTGTGATTCTATCAAGTGAAACTTTTGTCTGAGCCATCATTGAAACCAAATCAGGAAAATTCCTTAACGGTTCTTGAAGAATCCTGAAAGTGGCTAATGCCGAAAGTACCCCTCCTGCTGTAAGCTGACCACCGATTAAGATCACAGTTCCAAAAGTCACAGCTGCTACGAAAATAGGCGAGCTCCAGAAAAAGAAGGTGATGAACGCCTGTGAATATAACGCCTTTTTGAGCCACTTAAATTCAACACCTCTCATTTCTTCCAATCTCACTTTATACCGATCTTCCCAgGCTTGTGATTTAAGAATCCGCATATTTCTAAGACACTCTGACGTTTTTCTCATTCTATCATCTTTCGCAGCCATTAGTTTATCTTGGTAAAGCTCTTGGACTCTTGCTAACGGGATCGTTATCACTATAGATAAAATGGTGGCGATTAACGTTGCCACACACGCAATGCCAACACTTTTATATAGAATCGCTAAAGCGAGAATGATCTGCATTGGTAACATCCATATGTCATGGAGATACCACGCGTAATCGCCTACCCTTTGTACATCCACaGCCATGTAATTTACAATTTCGCCACTGGTGTGACTTTGCCTTGCaGAGCTCGAAAGCCGCAGACCCTTTCGGTAAACCATgGCAGTGAGAGCTGATCTCACaTGCATACCtAAgATATCGACTCCTAGgTACCATTGACGAGTGGTTATAGTTTCTACCAGTTTTGCTACAAAAAACACACCAGCAAGAACATAACCTTCGTGAGGGTATCTCTCGATTCCACTCAAGTAATCAACGAAATCGGATATCATATACGGACCTACATATGATACAAGCGTGTAAAGCCCTGCAAAAACCGCGTTTTTTGCAGCCTCTTTCCAATACGACCTAGCAAGAGCCCAACCTAAAGAAGCTTGATTTTCACTTTTTAACCGTTCCCAATTCGTATTCAAAATCTTATAATTAAACTTAGAACGATCTTCAGGCGCAAGAAGTGGGATATCACTAAGCTCAAGCGGTCTTTTCACACCAATCGAAAGAATCCCaTTTAGCCACGACAACGTGGCTAAACTAAAAAGACCCGCATCACTATACGGCGTAACTTTCAAACACCCTGCATCTTCCTCATCTTCATCAACCAACAACGGTTCATGAAGATCCGAACCCCTAATGACATAAATCCCAGTAATTCCCcTTAAaCCAACAAAACACAGAAAACCTAACGCAGGGGTAGCTAaGATATTCCCTAAAACACGcGAATcTTTCAACGATTCAAACCCGTCATACGCAAACACCTTCCCATCAAAATACAACCTAACCAACCCAATCACAAACAAACAAATCCACCAAAACCTAACCAACAAaGGCAACTTCTCTAAtCTCTTACCCTTACAACtaaCCGTCAAAAAACACAAAACAAACCATCCCAAACACTGCGAaACCGGAAACAACAACGACAGTAACAAACTCTCCAAACTAAAACCCccTAACgCATACTTCCTAACaAAACAAACACCATCAAAACACAACACCACAATCTGTATCACAGCAATATAAAAACAAcAATAAACCGACGCCTTATAAACTTTACCAATCAAAACATCGACTAACAAAtTtCCATCACCATTCTCCCTAATTCCATTACCATTAACATCCAAATCGTCTTTTCGAGCTCGATTTCGCCCGATACAAACCcTAaCTTtCTtAAATAACACAATCAGTATCAAAaCTACCaCCAATAACAGATTCAACAAACTAGCAACAGCTTCAACTAAGTCCATATTGATCATCATCATAGATATTATCATCAATCATGAATCAAGTGAGAGCTTTTAAGTAACTGTTAAGTTATATAGGTGGCAAGAGGGAATGAACATGTGTCAATGAATCACATAACAGATGTTGTTATATATATAAAAGCAAAGCATCAAAAaGACAAATATCACCGTTGTGTTATAATCAAATtGAACAgGGATTGTGATATGAATAACTCAGTTTAtATTTGTTGGTATCTTcACTAACAAAC 
>contig011776
CCAgTAACGATTTACAtACATTGTTTGTTTGtGTAGTCCGACTATGCTATTCTATACTATGCTATCTACTAATAACTCATATCTTGGCCCAATGGACAAGTTCGGTTATAAAAAGAAGATTGGTACCTTCACTCAATATCAACATTGAAGGATTTTGTAACaGAAGACTCAGGCATTGGCAGCAAAaTGACTAAAAATAGTCTCGAGTGTTGATTGGCCGATGCTATACTCTGCTATCCCAAGCTGGTTTCTGTTTCTCTCTACGAGTCCAAAAACATCAGCAAGAGAGAAGTCTTCTCCACGTGGCAACTGGTATTTAACACTCAATCCATTGGAACCTTGAGATGTTGCCCCAGGAAACGAAGCAAGAACAAATGAATCTATCACCGAAAATTTCTCTTTTGCTAACCACCATTCTGAGAATATTGGCAGAGGGAGACCACCATCACGAGCTAACTGCTCAGGTAATTGCTCGTTTGAAGCACCACTAGAGCCAACATTATCAGTAAGAGTCCTTATCCTTTCTTCATTGCCAAGCCAGCGTCCAATCAAGATTAACATCTCTCTTGACAAACTAATCTCTGTAGCTGAAGCATCTTCAGGTGTTATGGAGTCAGGTCCTCTAATACAAACTTCAAGATCACCAAATATGCCCCTTGGATGAGAAGGTATGTCAAATAGCCTATCTTGAATCATTTGACAAAGATTTTCCAAATCAACCGAGCTAACTTCAGTTGGTTTGACCTCTAGTTCAAGATGATTCCCAAATCGTGTTTTTAGATGTTGTGGACTGCCAATACACCTTAGCTTTCCTCCAACCATTATCCCAATTCTTGTGCAAAGTGCTTGAGCTTCATTCATGCTGTGAGTAGTTAGAATAACCGCTGTCTTACCACTTCTAGTTGATAAACGAGATATTACTTCCCACATAAACCGTTTTGCAATTGGATCCATTCCTGTGGACGGCTCATCCAAAAAAACTATAGGAGGATCTCCAATCATTGCAATCGCAACAGATAACTTACGTTTGTTTCCCCcACTTAGGGTAAATGATTGTTTAGAAGCATGCCTTAACAAATCAAACTCCAACAACTTATCCATTACAACATTGTCTAGCATGTAATCCGGGACGCCTTTAATTCTAGCATAGAGCTCAAGATGTTCTTGGACAGTCAGAAATTCTAGCAGAGCATCAAACTGTGGACAATACCCAATAAGCTGGCGAGCAGCTTTGGGGTTTAATCGCATATCTTGACCAAAAATGAATGCAGTTCCATCACTAGGATATACTTCTCCTGATAGCATAGACAAAGTAGTGGTCTTCCCAGCTCCATTTGTTCCCAGAAAACCAAAACATTCACCTTCTTGAACTGAGAAAGTCAACGAATGCACTGCAACTTTCTTACCATAGTTCCTTCCTCCAGGGAATACCTTTCGGAGATTACGCAGGTAGATAATGGCTTTATCTATGGAACCTGAAAGAACCCTATTTCTTTCGGTTTGGACATCTATATCTTCGTCAAGATCAATGGCAGCACTTTTTGTGGAAGAACTCAGAAGGGGTTCAGCATACACATCAGAAACAGGTCGACTGCTTCTTCTTAAACTTCTTAGAAATTCAGTAATGCCAAACGAACTAAATTTGTGGGGAGGGAAAACCTCAAGCCCAAGTGTTAGAAGGAAATAAATGATGCCCTCCACAGCCAGATAACAAATAGATCCACCAGAGACATTCCACCCAAAATATCCTTGACTTGATCCAACTTTCATTCCTTGACGTAACAGAGCTAGCGAAGCTAGTCCATCAGCAAAGCAAAATCCTGGAGATAACCGGAAGAAGTTCTTGAGAACAGAATTCATGTCTTGAGTTGCTGGTATGAATCCCATAATGAATGATATAACCATAAGAACAATCCCTGTAAAAAaGTGGACCAACAGTACTACATTCTGTGCCATACTGTGTTCTGAAAAGAAAAAaGTTAGGCAATATGTtGAAGATGCAATTGCAAAACCATACTCCAACAGAATGAGAACTGTAGGCAATAGAGAACCACTTCCAATAAACTGTTCTAAGCCAAAGATGTAGAAGAGAAGCATTGCAAAAGATGCAGGGACTAAGTAGCTTATAAAGTCCCATATATAAGTTGATATCCAATACGACAATATCGATACCCCGCTAATTAGCTGTTGATGCTTGGCTTTTACTTCACGCTCCTTCACAATCGCGACAGCGAATGAAGCAGGAATGAAGGAGAAGGCAATACTCACAACAATAGCTGCAGAGAATGCATCCAGGTCTTGACGTTGCAGGCGCTGGCTTTCTGTCATTGGCAGTGGATGGTTACGTGTCTGTATGGTCATATTTCCATTAAGGGTAGCAAGCCTAAGAATTGCTGAATTCATTAAATTGATAAAGGTTGGAGCAGCATGCTGACAAGTACTGTTGTGTAGAACCGTGTATCCTATGCTACCATCAGCATTCTGAGCATCCATTACAATGGCCCCATATCTTGACTCaTATGATTCATTGAAGCTGGACATTAGATATTCGCTCATGGAAAGCAGGAGTGGCCCCAAAGTTtGcCCCGCTGCCTCAATAGCATcTTGTAATGCCTCCTCCGGATTGGGAAACCTGTATGTGCTATTTTTGAACCTTTGAATCCAACCCCcTTCTATATAATGTGAAACCTCTTGCGCGATAGGCAATGATAGATCAAAAGGAATAGGACCACCACCACCTTCACCACTAATTAGTGGATTAAAGTAAGAAGTTGTGAAGGTTATGGACGGTTGATCAGGGTGTGGCTTTAGTTCGAGCAGGAGAAGACCGATAAACAAGAAGATAGCAGGAAtCAACAGCTGAAAAGCAATTGTCTTCCGGTCTCTCCGGGCAGATATCcACCTCTTTATGAGCAAGGCTTTTGAATGCTTCCAGAATGTGGATGCCGTGATGAAAGATGGGCAACAGCAATGCACGCTCACAAAATTCAAGAAACTCAAGGCTGCAGCAAGGAAAAGAGTACAGACTCTGCCAACTGTTGAAAACATTATCCCAAGGACAATTAGATAATTTCCAAAAAGTTTGGTACATGATTTTTtATCATCAACACAATCATCAAAGATTTGCGGTGGAGCAGGATCAGGTATAACTATGCTACTTTTTCCCTCTGCGGACTCCTCTTCACTAATTTCACATCCTGCAACTCTCAAGAAAACCTCCTCTAAGGTTGTCACAGATATGCCATAACTCTCTATACCAAAATCTGTTCGGTTCTCAATCTCTGAGCTTATTAAGTTAGCATCTGCCTTTGATATGCAGCTTTCAATTTCCCTAAACATGTATTCAAAGGAAGCAGATGATGCTAGAGGAAGCTTAAAGGAAATCTCAGTGCCAACCTCACTCACGCATGTTGCTGATGGAATATGTCTGTAGACAATATCAGCAGCTGCAGAGGCCCCAGGAGAAGTCTTCACCAAAGTAAGTGTGTAGCCAACGCCATACTGGTGCTTTAAGAAGAGGGAACTTCCACAgCATTTCAAAGAGCCATTAGCCATAATCGCTATCCGGTCTCCAAGTACATCAGCTTCATCCATCGAGTGTGTCGTTAATAATATAATCCTGCCTTTCTTAATTTTTTTtATAAGCTGCCAAGTCAACCGCATTGAGTATGGATCCATTCCACTAGTCGGTTCATCAAGAATAACGACCTTACTGTCTCCAATTAAAGCTATGCCAAGGGACAACTTCCTTTTCATGCCTCCAGAAAGAGCACTTACGACAGTATTAAGTTTATCAGCCAATCCCACTTCATCAACCATTTCAGTTACGCTATTCTCCAAAGATTCCTCATTCACACCCTTTATGTTAGCAAAAATTTCTAAATGTTCCTTAACCGTCAACTCTGGGAAAAGgATGTCATATTGGGGGCAAACACCTAAaTTTTtCcGTATGTCATCCATGTCTGTTAAGATGCTCTTTCCAAATACCAATGCATCCCCAgAaGTAGGAGcAAGAAGGCCAACAAGCATtGAGATTGTTGTGCTTTTGCCAGCACCATTATGtCCTAGAAGTGCAAGTATTTGGTTTTCATATAATGTAAGCCCTAAAGAGTCGACAGCACAACACTTCCCCTTtCTGCTATTATACACCTTGTGCAGGTTCCTGATTTGGATGCATCTGCCATCCATCTCTTGTTGTTTCATATCTAAGCTTATTGCTTCCATTGAcGACTGGgAAGAAGTGCAAaCcTCTTtGAtAGGATcATCACCATTACCTTCTACACTAGAAGCTAACTGTTtAaTTGTATTTCTCTTCGTCCAAAAGCCTTTCgGGAAGATAAAATTCCATGGGTACACAAATCCGTTCTCCTTATGAAGAACCTTATCTAGATACAGGCCGATTGCAAAGTATAACAGAGAGTCAAAAACCATCATAACGAGACAGATCAAAAAGCAGACTCCAGAGGATGCCCGCCAAATGTTGCTCCAACGGAGTCCAACGTGTGCACGCTCATAATCAGCAAAATTGACTGACCCTAAAGCAAATGCCGTAGGAGAAAGCAAAGAAGCCAAAATCTTCAAGACCATTGAAACACCTTCATCATTGACTGTATAATAGGGAAAGAAGGCTCCAAGAAAAGCAAGAGTTCCAACAGCCACAGCTGATTTTGCTCGTGTGAAGAAAGTAGAGATAAGGAAGGACAACATAATCGCACTGAGTCCAAACACAAAAAAaTACATGAACACCAGTGACTTATCACTGTACTTAAACAGTGTGCCCATTGTGCAAACAGTGATGATTGCCGATGAAATTGCAAACTGTAAAGCGTATGTTATAAACCAAGACAGATGGAATATCTCCTCCTTCAGTCCCATCATGTAGAGGCCTTCCTTTATTTTCTGCTCCTTTTCAAAAACCGAATAGCTGATTAGTCGAGAGATTGGAAAAAGAAACCCCAATAAGTACAAGACTCCCATGACATCCTTGATGATGGACTGGAACTCGTCATCAGTATATTCACGAGTTGGAAATGGAGCCAGCCTTGTTGTTGATGGCATGAATTGACTCCATGGTATCTTGAGTGACTTGGACTGATTATTACTCGACAATGGCGTACTTAGGTCCGCGTTCTCTTCAATTACTTCATTGGTCATCTTTTGTTGCGCATAAAAGATAATAAACGAATCCATAACTTGTTGCAAAGTTAAAAATCCACTGGAGCCGTATTGCAGAATTGGTATCTGATTGAGGCCCAATTCTAGGTCATTGACATAAGGTCCATTTATATCCATTATGCTATTCACATCAGGAAATCCTGAAAAAGCCCATGTGTGGTTGAGTCGAATGCTATAATCATATAAATAAGGGCCTTGACCATGAAACACTATTGCTCCTTTGATTTTCGGATTGGAACAGTTCTTTACTTCATTGCAAGCCGCATAGTGGTCTGATTTTAAATAAGTGTCAAGCTCTAATTCATCTTTGTATACCTTTGTAGCCAGCTTTATCAAGGGATATTTATATGACAAAATATTTATCATCATCTTTGTATCGCTTGTGTTAGGTGCAAAAGCCAAGTATTCATCATTAGCCAACAACGATTCCAGAACTTGATCAAAAGTTGGGGATATATCGCTCTTTCCTACTTCCACAAATGTGTCTTTCTGTATGTACGATTGAGCAGGATGTATCTTTGTGTCAACTTGTGTCCTTACGGCCATTAACATCAGCATCACCACCAAGGGAAGCAGAACCTCAGaGAGAGTGATGTAAGGATGACGTAATTTCAAAAGCCAGTTCTTCCGAAGCATAGCtTTCAGTTGTCTCCATGAGCTTCTaCTTCTTTCACTCTTCTTATCTTTCTTTCTTTCCTCCATTGATTCTCAGATTGATTATCACTGCATAATTTGTAATTTTTTATGGAAAACTGTCAAGTGTGTGTGTGAGAGAGAAAATGTGGAAAATGGAAGGGAATAAAGGAAGTGTGTTGTGTTTTGgAAGAaGAACAaGTTGAAAATAACGATCGTTACTTTGGAACTTGG 
>contig010119
CCTACACTTACAACCATAGTATAATCATGCAAACTCGAGCACAAACATGAATCAATGTACGATCTTTCACAACATTCATCTAATGAAGTGGTGAGTTAAGCCCCTCTTGAGACGACAGTGGATGAGCGGGTTGGTGTCTTTTTGAAGGAAATGGTGAAGTTTTCCTAAAAGATGCTCTTTTCTTCAAATTATGTAGGGTTCTTTGCGTGTAAATTTTTCTAACCATTGGTTTCGCTCGTTCCTTCAACTTGAGTATAACAAAGAACAATACTCGGTAACATATTATCACTGCAACAACCGCTGCTAAATCCCACCACTTTGAGTAGTCAATTGGGACCCCCAGAGCTGAGGTTAGTATTAACTCGCCTGGAAGCTTTGGTCCGCCTTCGTTGTCAGAATCAAACTCCAATCCTATCATGTCATTCTTGTATGCTCCCTGCAAAGCCCATGACATATAATTGATGTAAGACACCGGGTATCTCCAAAATATCTTTGGAAGATCaGGGATAAGACGGAAGAACCCTGCTGTCATCATCATCACACCTATGAAACCAGCACCgATGATGATCCCCATTAAGAAATTAGGAACAAGTGAAGCGATAACCATCATGGAACTCTCAACTGCAGCAATTGATAGTAGAAGATCAAGGCACGCGTAGgTTTGATGCTCAATCCCCGGATGGAATTTCACCATGTTATAAGTAATTGCTGCGGTGCTAAATGACATTAGTATCAAGAATGGCAGCGATGATAAAAAGTTTGAAAGAATGAAAACTGCAACGCCGTAGTGCCCGTTGAGTCTTTCTTTGTCGAAAATCTTCATTTCTTCAATGAAGGAAGGGAAGCCTCCAATGGACATAAAGATCATAAAACCTGAAATGAACCCTCCACACGCTCCACGAGCCATCATCGCGTCGTAACTTGTTCCAACATTATAAAAGACGGTACCAACACATAACGAGACAGCAATGTACACCCCTATCCTCAACCAATAGTACCCAAAATCTCTAGACATGTTTACGCAAGATCTCTTTGTTAATGTTGTTAGTTGCTTCCACCAACTGGCCTTGCTTCCTTTCATTCTTTCAACCACAAGTCCTTTAATGTTTGAGATTTCTTTGATTCTGGCTTTTGCAGCTGCTGCATATTTTGAGGAATTGTACTTGTAAACAAGCATTCCTTTGACTTGTGCTGTTGTTGAGCAAGATAATGTGCTAGTGCAAATGATTTGTGTGTCCCGTAGCCTCTGAGAACCCTGTAGTGTTGCGTTGATCCTATCAAAATCTGAGTTGATGCAACGCAGAAAGTGATCTGAAGGGTTTCTGCGACTTGGACATGGTACCCCCGCATCCGCAAaGAACTCAATGGCGGATTTGGCTTCACCAAAGAATACAGTTTCGCCACCGGACAACAAAAAGAGATCATCAAAAAGTGCAAAAACTTCACTACTCGGCTGGTGAATGGAAGAGACAACTGTCCTCCTACCATCTCGAGCCACgCTTCTAAGAGCCTGgACGACAAAGAACGCGGATGCACTATCTAGCCCACTtGTgGGTTCATCAAGAAACAAGAGcGTTGGTTTAGTTAGGATTTCGAGTGCAATACTGAGTCTCTTTTTCTCACCACCACTAATGCCTCGTAAGTGCCAGTTACCAATTAGTTTATcTtCACAATCTTGAAGACCCATCTCCATTATAGCCCCTTCAACAAGTCCTTTTACTTCAGATTTGCTTAAGTCTCCTGGTAGTCTTAATTTGGCTGAGTATGTGATGGTTTCTTTGACTGTGAGTGTCCCCAATAGTATGTCTTCTTGGGTCACATAAGCAACGGCACCATAGTCTAGCCTCTTTTTCTTCCCGTTCAAAAGAACGTTTCCGGTCATTATAACATTTCCAGCCAATCTTCCTGCCAAAGAATCAAGCAGTGTgGATTTCCCCGAaCCAGAAGGACCCATGATAGCCATAATCCGcGAAGGTTGcGCGAAACCAGTCAGCCCATTTAGTATCCTCTTCGTTGGTTTACTaCTATTACTACTATTTGGTAGCACCACCGTTAAGTTTTCCCATACTAAGTAAGCACCACGATGACCATCACCACCATCCATCTCATATtCAACTCTACCATCCTCTATAGACCtTGTCACCTCACCCACtGCCACTTCTATCTCCAttatATTTGGTAAACGTACTTTGGTCAGTGTTGCTAGCTGGTTATCAACGTTTTGCAATAATAGTTTACA 
>contig012321
ATGGCAACTCTCCCCcTCTTCcTCTCaCtCCcACACCACCcAAGACATCCCtCCCcTCACCCTCACCCtCACCgtCaCCTCcTtCCTCACCGTCACagCCACACCCGTAACCGTCACTTtATCAAACCCCTCCACCTTCCTTtACAGCATCATCACACCAAACCATATATATCCACGTcAGCTTACAtAAGCGGTCCAGCATCCGATGCAATAGtCTCAAGCGATGATCCAAAGGTGGATGAATCCGGTTCACCTGAACCGGTTGTTCAACGGCTTGATACCGTTAGTTTAGGGATGTTACTCAAGCTTTTGTCTCGTCATAAAGCTAGAATTGTTGCTTGTATTGTTAGTCTTGTGTGCTGTACTACTTGTACTCTCTCAATGCCTATATTATCCGGaaggTTTTTCGAGGTATTAATAGGTAGAAGATCAGAGCCGTTATGGCAGCTTCTAAGCAAGGTTGCAGTGCTGTATACGTTGGAGCCGATCTTTACGGTTATTTTTGTTGTAAATATGAATACGATATGGGAGAAGGTTATGTCGAGCTTAAGAGCTCAAATATTTGGCAGCATATTGATTCATAAGGTGGAATTTTTTGACAAATACAAGGTTGGTGAACTCACTGCTTTATTGACAACGGATTTGGGTTCGTTCAAAAACATTGTGAGTGAGAACATTTCAAGGGATCGTGGTTTCAGGGCACTAACCGAGGTTGTTGGAACAATGTGCTTGCTGTTTGTTCTGGctccccAACTTGCACCAATTCTGGGTGCACTTATGCTAGCTGTTTCCGTTTTAGTTGCTGTATACAAGAGATCAACTGTCAAAGTGTTTAAAGCCTATGGTTTGACCCAAGCTTCCATAGCTGATTGTGTAAATGAAACTTTTTCTGCAATCCGTACAGTAAGATCGTTcAGCGGAGAAAAACGCCAAATGtTGACGTTTGGTAACCAGGTTCTTGCTTATCAAGAAAGCGGCATCAAGCTTGGTGTTTTTAAGTCTATCAATGAATCAATAACTAGAGTTGCAGTGTATGTATCTTTGCTTTCCTTGTATATTCTTGGAGGAAACAAGGTTCAGGCGGGTGAaCTCTCAGTGGGAACCGTTGCTTCATTTATTGGATACACTTTTACTTTAACTTTCGCTGTCCAAGGACTgGTTAACACTATAGGGGATCTAAGGGGAGCTTTTGCCGCTACAGAGAGAATTAACTCGATCTTATCTGATTCAGAAATTGATCAAGCATTAGCTTATGGTTTAGAAAAAGACATCAAGCAGGAAATGCGATCCGATAACAGCTTAAAAATGTTTTTCAGCAATGACCCCAATGATAAAAGGCGATCCCAGAACATGAGGTATATGTCGTCGTTAACAACAGCCAACAGTGTCCGTAGTCTTGCAAGTTCCGGTGATATACATCTTGAAGATGTGCACTTCTCgTATCCCTTGAGGCCTGATGTAGAGATCCTTAGTGGTCTCGATTTGACACTAAAATGTGGAACTGTTACGGCTCTAGTGGGTTCAAGTGGTGCTGGAAAGAGTACAATTGTGCAGCTCTTGGCTCGGTTTTATGAGCCGACAaAAGGTAGGATAACAGTTGCAGGAGAGGATTTAAGAACATTTGACAAGAGTGAATGGGCCCGTGTTGTCTCCATAGTCAATCAAGAACCTGTTCTTTTCTCGGTCTCTGTGGGAGAAAACATAGCATATGGGCTCCCTGATGAAAATGTTTCACGGGATGATGTcATAGCAGCAGCcAAAGCTGCCAATGCTCATGATTTTATAATATCTCTCCCTGAGGGTTATGATACACTTGTTGGTGAAAGAGGAGGGTTACTAAGtGGAGGTCAAAGGCAGAGAGTTGCTATAGCACGAGCTCTGCTgaaaaacTCTCCTATTTTGATACTcGATGAGGCCACAAGTGCTTTgGATACaGTGAGCGAGCGGTTAGTCCAGGATGCTCTTAACCATTTAATGAAGGGAAGAACAACATTGGTGATTGCACACAGATTAAGCACGGTTCAGAATGCgGATCAAATTGCTTTGTGTTCTGAAGGGAAAATTGCAGAGCTGGGTACTCACTCTGAATTATTGGCTAAAAGGGGACTATACGACTCCCTTGTTGGCACACAAAGGCTTGCATTCGAGTGAGAAACAACAGCTCGATATTGTGTTCACACACATTTTACTTGATGCTCATTTTGTCACGGGAAaTTATTTTAAATTGGtTTGATGAGATGCTGGGTAGAAAAACGCAAAGCTTGAATTGTGGAGCACTAAaTaGAAaTGATAACTGTAaGTACTTATTTTtGTGATAGTGTACATCAATATAaGTCATGAAGATAAaTGATATTTGTG 
>contig000623
CCCTCTACAACATTCTATATATAAACTAATTTCACAAATTTATAGTGTTTCCTACAGTATAAAGAGACATTTTCAGCTTCTTCTTTATCTCTTTTGGAAAACGAAAGATTTCATTGCAAAAGCAAAAATGACTGCAAACAAGAAACAGAATCCAAACACCATGAAAACTGCAACTCCAAGGAAATCATGTCTGTAACCAAATACTTTGTTGACTAATACTTTTGTAGGCAAAGTGTTGACTCCATCTGATAACTTCACAGGGTCGTTTAAGTCACCATATTGGGACACAACTAGCCCGTAAAGAGTCCATGCTATGGGGTTTGCCCAATAGTACCATCTCCACCATATTGGAATTCTCGTATGAGGGATCATAAATCCACTGAAGAGGTTCCAAAGCATGTAAAAAGGAGCACCAATAATGGCAGCAACATTGTGATTGGGTGTCATGGCGGTTGTCATCATTCCATAGAAAGTGAAGTAAAGCATCGTCAAGTACATAAAGTATATGTACCATATAAATTTCCATGCAGTCCATTCAAATGCAGCTAGTGAGTAGAATATGGTACTGTAAATAAGTGCTTGTGCCAACACATACGGAAACTCAATTGCACCCTGAGCAAAGGCGAATGGTAAAGCTGAATACATGCCAGCAGCTCTCTCTCTGTATGAGACAAATCTTTCCACAGAAAGGACAGGCTGGACAGCGGTAGCATTGGTAATTCCTATAAACAGTACGGCTAAGTACATTGATCCCATGGCATTAAACAAATCCTGTTGATTATCCCGTTTTGAACCAAATTTCCAACATATTGTTCCAAGCATCAGTGAAATGATAGAGGTATAGAAAAAACGAACTGCAGTGTATTGTGGGTTTCGCCAATAAGAAAGGTATTGCTTCCAAAGACAAGTAGCAAACTGATCCATGTATGATCGTGAGTACTTGGTTGGAAAATGCAATTCTTTTGAATCAACTCTTGGTTTCTTTAGTCTTTCGGCCAAATCTCTGTTACGGATGAATAATTTGGACTGCCTGTAAACTTCAGCAAAATCTACACCTAATCGGGCTTCTTCTACTTGTGAAGTAACCTCTAACATCCATGTTGCAGGATTATGTCCAGCTTTTATCTTCCGAACTCCTTCAATTGCCTCAAAATACTCGACAAGTTTGCATGATCTTGGGCCAAGTGGACCTGCATAAATGAGTTGTCCTCCTCGCTTCATAAATAGGAGCTCATCAAAGGCCTCAAAAATGTCGATGCTGGGTTGGTGTATGGTGCAGACAATTGTTCGCCCGGTGTTTACAATGTTTCTCACTGTCCTCATCACTATAGCTGCAGATCTTGCGTCCAGTCCTGAAGTGGGCTCATCCATAAATACTATAGAAGGGTTGGCAACTAACTCAACAGCTATCGTCAGACGCTTCCTTTGCTCGGTTGACAAGCCATTAACACCAGGAAGACCAACCAGTGCACCTTTGAGTGGAGTGAGTTCAACAAGATCCATTACCTCCTCAACGAAAATCTTTTGGGTTTTGCAGTCGACATCTGATGGTAGACGAAGCCAAGCAGAGAAGAGAAGTGATTCTACAACAGTCAAACAAGGCGAATGGATGTCGTTTTGCTCACAGTAACCAGATATCCTAGCAAAAGTCTCTTGTGACTTTGGATAGCCAGAAATATGGATGCTTCCCTCTATTACTCCACCAGTTTTTCTTCCAGCTAAAACGTCCATTAGTGTGGTCTTACCAGCACCACTTACCCCCACTAATGCAGTAAGCACACCCGGCCTAAATGCTCCAGTCACATTAACCAGCAACTGTAATCGGTCTTCTACAACCCCTTCTTGCTTCAACTCCGGAGGCACATCAACATAGTAATTGATATTGCTGAATGCCATTGAAAGTGGCTGAAACGGTAGAACCATGCCTCTTTGATGAATATTCTTTCCGGTGAAAGATCCCGAATGCTCCAAAAACTCTCTGAGCTGAATAACAACACTTTCACCATTCTTTTTTCCATCCTTGTCCTTGCGTTCTTCAGAAACAACGGTTTGGCTCCCTCCCAAGGGGTTGAGGTAAGATAGGAAGATGGTGAAAAGACCATTGAACAAAATAGTGTATCCAAGCAAAGCGCCAACGCCAATCCAGTACCAGTAAGTCTGTGGGAAAATGCTGCGTGCTTTAAGCACTTTCTCACCTAGCGTCATTGTTGATTGGTTCACTCTTTTATCCCAAGAGTGCCCATGAAGCTCATTTACGGATACTGCATTTTGAGCATACATCAAAGGAGAAATCCAGAAACCCCACATCCACCAACTCGGTATACTATCTCTAGATATCACATATCCACCAAGAGCCATAACTATTAACATCGCAAAAGAACCAAAGGTATTAGCCACGATCATATTACGCCCCAAGGATCCCATCAAGCGGAACAGACTGATAGACATTTGGTGCAGGAAGAAATATAGCAGAATCTGCTTAAGGAACCTGAGAAAACTTGGATCAAGCCCAACGACGTAATAAGTAACTATCACCCATATACCAGACTCAATGAGTGAAGTCGGGATACTTAAAATCCAAGAAGGAAGTGTATAAATCCAACAAGGATAAAAGTGCAAGTCTCTATGCTTGTAGATCACTGGAAGCTTGGCAACTAACATCGGGACTTCTGTGAACCCATTAAAAAGAAGAATAACCATAGAAAAATAAAGCTCCCCAAGATATAGGCCTCCATCGTCAACGGTTGAATGATGCAGAGTTGTTCGGAAGAAAACGCTCATTGTGATTAATGCAACAATTAAAAGCTGAACGAATTTAAAAACGTAGATAAATGAGTTTCTTTGCATCAGTAGTAATTGCCAGTTAAAACTTGTCTTAAGAAGTTCGCTTCTCTTGACACCGTAACTAGAGGTTGATAAGGCTGCCGGATGATTGTATTGCCGGTCAAATGGAACACTTAGTTCCTCAACTAAGTTCTTTCCTACTCGATATGAGCGAAATGCTTCAGCAAACTTTTTGACAGGTATGTAGTGATAATCTCGTTCTGGAACTGACCAATATTGCTCTTGATCCTTCTCAGAAACAACTTCTTGAAGGAAGTCTGCAACATTCTTTCTCTGTGGGCATTGAAATCCCATAAACGCAAAAAAATCAAGAGCGGCATTTCTTGGCCCTTGGTATACTATTTGACCCTCACATATGAGTATAACATCATCAAACAAATCATAAGTCTCGGGAGCAGGTTGAAGAAGTGAAACAACTGTAGTCCCATCAAGTGCACGAGTTGAATGCCTAAGATACTTGATTATTTGGTATGTGGTCGAGCTATCAAGACCATTTGATATTTCATCCATGAGAAGAACTCGAGATGGACCCACCAGTAGTTCACCTGTTGTGAGACGTTTCTTTTGTCCCCCGGATATACCCCTGAGCATTTCATCTCCAACCAAGGTGTTTGCACAGGCATCCAAGCCTAATATCTTTAAAATGTACTCTACAGCAAGGGCAGTTTCGTGTCCCCTAAGGCCAATGCTTTCATAAATATATCGAGATCTTCATCAGGTCTTATCCCAGCGATCTTTTCTCTTCTTGTAAGTTCCATAAGCATATCATATTTAAATCCAACACCTTGGCAACGCGCAGATAAGTCAAGTGTTTCCTTGACTGTCATCTCTGCAATATGCCAATCTTGTTGACTGACGTAAGATGATGTTCTCTGAGGAACAAACTCCTTCAAACTATGCCCGTTGTAGGTGATTTTTCCTGATGTCTGCAAATTATCTCCAAGACGTCCAGCCAGGGCCAATAACAAAGTTGTTTTTCCTGAGCTCGGAGGACCAAGAAGTAGCGTCATTCTTGAAGGTCTAATAATCCCACTAACATCATCCAAAATGGTCAGTTTTCTCCGCTTCCCTTTGTATATCCTCAATTGTCTCAAAAAAGCCTCTGTCATGTTAACAATAAAATTGGTAATGGTTGGCAATGCTCTACTACCAACATGAACAAAAGTTTCTACGTTCAAATTCTGAAATCTGACTTCGATCTTAGGAAATTCCAAATCCACCGCATCAAATCTTCGTCTCATCCGATCAAAGAACCTCATCCAATCATCATCAGCACTAGACAACAACCTCTCAATGACAACTTTCATTTCCTCACTTTGCATCGCATTAACCTCCACTTCTTTCGCATCTCCAACAATGTTCGTAAATATTCCTTTACGAACACGGCTATACGTTGGCAGCCGCTCTATCGCGGCCCAACGTAAAGCCTCCTCGTCATCCCCGTCTTCGCGAAAAGACGAGGATCTAACCGATAGATTCTCGGCTGTGTTCCACATTGGTAGCTAGATAACTAACCCTAGATTAGATATGAATGTGAAGGTG 
>contig011787
AGTTAGTTTGTCACTTTGCTCCCATTTTTCAGGTCCATCCATTCAATCTGCATATCATTTtATCAttctctCTCTCTATAtATATATATATTCTAACAAGCCGAATAATAACATCATCATATCATTTCTGTGGCTATTATCGAAAAATCACAAaTCAATAGGAAAGAGGAAACAAATGAAGTTGATAGTTTAGGAGCATTAAGTTGGTCGTAAGCAGGGGAAGATGGtTTTTAATCCGcTAGTGTCCTATTGTCGCCCGGTGGAAAATGGGGTATGGGCCACTGCGGTTGAAAATGAATTCGGGCCATACACACCGTGTGCaACaGATTCTTTGGTCACTGGTATTTCACATTTGGTCCTTTTGGGAACgTGTTTATACCGGATGTGGGTCATGAAGAAGAATTTCAAAGTGCAAAGGTATAAACTGAGGTCtAACATCTACAATTATTGGTTGGGGTTATTGGCTTTTTACTGTGCTGCTGAGCCGTTGTATCGATTGATTATGGGCATTTCCGCTTTGAATGTTGATGGCGAGTTTTCCCTTGCTCCTTAtGAGATTGTCACCTTAGTTCTCAAGACAGTTACTTGGATCTGTATGTTGGTTATGATTGGTCTCGAAACAATGGTTTATGTCTATGAAGTTCGATGGATGGTGAGGTTCGGTGTCGTTTATGCTaTGCTAGGGGATGTCGTGCTGTTTAATCTTGTGCTTTCTGTGAGCAACTTTTACACCAAAGATGTACTGTATATCTTTATCAGTGAgGTTGCCGTCCAGGTTCTGTTTGGGCTGTGTTTGATTTTCTATCTCCCTACTTTGGATCCTTATCCGGGCTATACCCCAATAAGCGAAGAGTCTCTAGATGATGCAGAATATGAAGAACTTGCTGCCGGAGAGCAAATTTGTCCTGAGAGGCGTACCAACATTATATCTAGTATCTTCTTCTCTTGGATGGATCCACTCATGTTTTTAGGATACAAGAGACCTCTTACAGAGAAGGATATATGGAAACTGGACGACTGGGATACGACAGAAACATTAAACAGCAGATTCCAAATGTATTGGCAAGAAGAGCTTCGTAAACCTAAGCCATGGCTCTTAAGGGCTTTACATCGTAGTCTTGGAGGAAGGTTTTGGTGGGGAGGCTTTTGGAAGATTGGCAATGATCTTTCTCAGTTTGTTGGACCTCTGATCTTGAACCAGCTGTTATTATCTATGCAAGAACGCGGTCCAGCTGAAACTGGTTACATCTATGCATTCTTAATTTTTGTTGGAGTGGTACTCGGCGTCCTGGCTGAGGCTCAGTATTTTCAGAATGTCATGCGTGTTGGATACCGCCTTCGGTCAACTCTGATTGCTGCAGTTTTCCGGAAGACTTTAAGGCTAACTAACGAGAGTCGCAGAAAAATTCAATCTGGGAAGATAACCAACTTGATGACAACCGATTCTGAATCACTCCAGCAAGTAAGCCAGTCACTTCACACTTTGTGGTCAGCCCCTTTCCGTATCATTCTTGCTTTGGTTCTTCTTTACCAACAATTGGGCGTAGCTTCACTCCTTGGTGCATTATTGCTAGTTCTCATGTTCCCCATACAGACTGTAGTTATCAGCAGAATGCAAAAAATGTCCAAAGAAGGAcTGCAGCGGACTGACAAGAGAATTGGTCTCATGAATGAAATTTTAGCAGCCATGGACACTGTGAAATGCTATGCTTGGGAAAATAGTTTCCAAGATAAGGTCCAAGGCATTCGTAATGAGGAGTTGTCATGGTTTCGGAAAGTGCAAATGTTGGGAGCGCTGAACACTTTTATATTAAATAGTATTCCGGTGGTGGTAATTGTGGTTTCATTTGGGTTGTTTACATTACTTGGAGGAGAGTTGACACCTGCTAGAGCCTTCACATCACTCTCATTGTTTGCCGTTTTACGTTTTCCGCTCTTCATGCTTCCAAATATGATTACTCAGGTTGTAAATGCCAATGTGTCCTTGAAACGTCTAGAAGACCTACTGTTAGCTGATGAGAGACTTCTTCTTCCAAATCCACCTCTTGAACCAGGACTTCCTGCTATATCAATTAGGAATGGAAACTTTTCATGGGAATCGAAGGCAGAGAAACCGACACTGTCAAATATTAACTTAGATATCCCGACGGGTAGCTTGGTCGCAATCGTCGGAAGTACAGGCGAGGGgAAGACGTCGCTTATATCTGCTATGCTTGGAGAACTTCCTCCAGTTAGTGATGCACATGTTGTTATCAGAGGATCAGTTGCTTATGTCCCACAAGTCTCTTGGATTTTTAATGCAACGGTACGTGACAACATATTGTTTGGATCCCCCTTTGAAGCTGCTAAGTACGAGAAGACAATAGATGTAACTGCATTGCACCATGACTTGGACTTGCTTCCGGGTGGTGATCTTACTGAGATTGGTGAAAGAGGtGTGAATATTAGTGGGGGgCAAAAGCAaAGAGTTTCCATGGCTAGAGCTGTTTACTCCAACTCAGACGTATATGTGTTTGATGATCCTTTGAGTGCTCTTGATGCTCATGTGGCTAGACAGGTGTTTGAGAAATGTGTCAAAGAAGAATTAAATGGAAAAACACGAGTGTTAGTCACAAACCAGCTACATTTTCTTTCACAAGTGGATAGGATCCTATTGGTTCATGAAGGCATGGTGAAAGAGGAGGGATCTTATGAGGAACTCTCACAGAATGGTGTACTCTTCCAGAAATTGATGGAAAATGCAGGAAAAATGGAAGAATATGTGGAGGAAAAAGAAGAGGTAGGTGAAACTGATACAAAGGCATCAAAACCCGTTACGAATGGTGAATTAGCTAAAGATGCTGATAAAAAGAAAGAAACCAAATCTGTTCTTATTAAGCAAGAAGAACGGGAAACAGGTGTTGTCAGCTTCAATGTTTTGACGAGGTATAAAGATGCATTAGGAGGCTGGTGGGTTATCGTTATACTATTTGGGTGTTATTTTGCAACAGAAACTCTAAGAATATTGAGTAGCaCATGGCTAAGCATCTGGACAGATGAAAGCACTCCAAAAGTCTACAGCCCACTATTCTATAATATTATCTATGCACTTCTATCGCTTGGTCAAGTTTTGGTGACTTTGGGAAATTCTTATTGGTTGATCATGACAAGTCTTTATGCAGCTAGAAGaTTGCACAATGCTATGCTTAACTCCATATTAAGGGCTCCTATGGTCTTTTTCCACACCAATCCACTTGGACGTATCATTAATAGATTTGCAAAAGATTTAGGTGACATAGATCGAAATGTTGCCCCGTTTGTGAACATGTTTTTGGGCCAAGTCTCACAGCTGTTGTCAACCTTTGTTCTAATTGGATTATTGAGCACCATGTCTCTTTGGGCTATATTGCCACTTTTGTTGGTCTTCTATGCAGCTTATCTTTATTATCAGAGCACTGCCCGTGAAGTAAAGCGACTGGATTCAATTACCAGATCTCCAGTGTATGCACAATTTGGGGAAGCACTAAATGGTCTATCCACCATTCGTGCATATAAGGCATACGATCGAATGGCTAAAATCAACGGAAATTCTATGGACAATAATATCAGGTTCACATTAGTCAACATGAGTTCAAACCGTTGGCTTGCAATCCGTTTAGAAACAGTTGGCGGTCTCATGATCTGGTTAACTGCAACTTTTGCTGTTATGCAAAAtGGGAAAGCAAGAAATCAAGAGGCATTTGCATCCACAATGGGTTTACTGCTAAGTTATGCATTAAATATCACAAGTTTATTAACTGCTGTTCTTAGACTCGCAAGTTTAGCTGAAAACAGTTTAAATGCTGTTGAACGTGTTGGTACTTATATTGAATTACCTTCTGAAGCTCCAACTGTTATTGACGATAACCGCCCACCACCTGGATGGCCTTCAGCGGGTTCTATAAAATTTGAAGACGTTGTTTTGAGATATAGACCTGAACTTCCTCCAGTGCTTCATGGTCTGAACTTTTTGATTCCACCAAGTGATAAGATTGGAATAGTTGGAAGAACTGGTGCTGGGAAATCTAGTATGCTTAATGCTTTATTTAGGATTGTTGAATTGGAAAGAGGAAGAATTATTATTGATAATTGTGATATCGCAAAATTTGGGTTGACTGATCTTCGTAAGGTTCTTGGTATTATACCTCAAGCACCTGTTCTTTTCTCAGGTACGGTGAGATTTAACCTTGATCCCTTCAACGAGCACAACGATGCAGATCTTtGGGAATCTTTAGAGAGGGCCCATCTAAAAGATGTCATCAGGAGGAATCCTTTGGGTTTAGATGCCGAGGTATCAGAGGCTGGAGAGAACTTCAGTGTTGGACAACGACAGTTATTAAGTCTTTCACGTGCATTGCTTAGAAGATCAAAGATTCTTGTTCTTGATGAAGCGACTGCTGCTGTTGATGTTAGAACAGATGCACTTATTCAAAAAACCATCCGTGAAGAATTCAAGTCGTGTACTATGATCATCATTGCTCACCGTCTCAATACCATTATTGATTGTGACCGTATTCTTCTGCTTGATGCTGGTCAGGTTGTTGAGTACGATGCCCCAGTGAAACTTTTGAAAGACGAAGGCAGTGCTTTTTCAAAAATGGTTCAAAGTACAGGGGCTGCAAATGCACAATATTTGCGTAACTTAGCATTTGGCGCAGAAGGAGATAGGGCAGAGAAGGCGGCAATAGATGGTCAGAGGAGGTGGCTCGCCTCTTCACGATGGGCGGCTGCCGCcCAATTTGCACTTGCTTCTAACCTCACTTCATCTTCGAATGACCTCGTGAATATGGGAATTGAAGATGATAATAATAATATCCTCAAGAAAACAAAAGATGCGGTTGTAACTCTTCAGAGTGTCTTGAAAGGTGAACATAATAAAGAAATTGACGAGTCACTTGATCGATCACAGGTCCCCAGGGAAAGATGGTGGTCAGCTCTTTATAAAGTAGTTGAAGGTTTGTCGGTGATGAGCAAGTTGGGTCGTAACAAGCTCCAACAATCAGAATATGATGATGAACCAATTGCCTGGGACCATGTTCAAATGTAGAATTTTGCCGATCAAGTCAAGATCCATGTTGGTTGACCTACAATGCACCAACTTGAAATGTAATTTCAACTACTACTGTAATTTTGACATACGATATTTTCATACTCTGAATTTAGATAGCCgATAGATGGGtgtGGTCCCTTATCGAGATTTtGTTAATTAAGTTTGAGaCTGc 
>contig006799
TTTTTTTAAAAAAAAATATTAAATCTAATACATATTCATCTACCTGAATAGAGTTGAACCTTGTATACGTGATTAAGTGTAACCATGTGAACATTATAGAAATCCAATATCTATACATATTACATAGGAATTCTCGGAAAGAAACAACATGAAAGTAGCATCATTGATACACAAAAATCCAGACATAATACTAATCAGACAATTGAAAATAATACAACAAATCAACAAGCTAACAGTTGCTACGTTGAATTTGAAAAAAAAAAAATAGAAAAAGAAAAAGATATAAATGTAGGTCGATAGGTTTATCTCACTTGGAAATTCAGTGTCCTTAGGCAGAAGGCATAGATGAACGCGAATAATACACAAAAGCTAACTAGAGCCACAGCAACCGGACCCATAAAATCTAATCTAAAACCATAGTGATCTTTGATATATTCATTCATGGGCGGATCATACGACATCCCAGGCACTTTGATCGTGTCATCAATATCATGGTACTGTGAAACGATGAACCCGTACACACTCCAGGCTATGGGGCAGATCCAGTAGTACCACACCCACCACTTTGGAATTTTAGGTCTAGGGATGAAAAATCCGGAAAAGAAATTAAACAGCCCATAGAATAAAATTGCCAATACAGCTGCTACTTGCTCATTTGGTGTGACGGAAACCGTCATTAATCCATAGAATGTAAAATAGAGGAAGGAGGAAAAGGTAATAAAATAGAACCAAAAGAATTTGGCTGCTGTCCATTCGAATGACACCATGGCATACACTATCAAAGTGTAATATGTAGCCTGAACAAATACATATGGTATCTCTACAAAGACCTGTGCCAAGGCATACGGTAGTGTCGAGTACATTCCAGCTGCTCTTTCTCGATAGAAGACCGATCTTTCCGAGGCTACTACAGGCTGCACTGTCTGGCAATTGTTCATTCCAACAAAAAATATTCCAGCATACAAGGCACCAACGATTGTGGTCAAATTAGTGCTGCTCTCCCTCTTTTCACCAATCTTCCAAAATGTTGACCCAACCATGAGTGCTGAAATCAACGTGAAGATGTTGCGGACAAGGTTATAGTCAGGATTTCGCCAGTAACTCCACCACATCTTCCATACGCAAGACTTGAATTGTCCCCATGAAGATTGAGAATATTGTGTTCCAAAACTAAGATCTACCGCTCCTGGGGGCGGTGTGCTTAATTCCTTCACTAAAGCCTTGTTCCTTTGATACAAGGCTGATGATTTGAAGTGCTCAGCGAAATCGATACCAAGTCGGCTCTCTGCCGCACCTGAAGTGACTTCCAACATCCATGTTGCTGGATTGTATTTTTCAGGAATCTTTGGAATCCCAGGAATTTCCTCAAAATATTCTATGATCTTTTGAGAATTTCGGCCTAATGGTCCAGCATAGATCACTTGCCCTCCTCTTTTCATTAGCAACAACTCATCAAAGGACTCAAAGATATCTATACTAGGTTGATGAATTGTGCAAACGACAGTTCTTCCAGTGTCGACAGTGTTTCTTACAGCCCTCATGACAATGGCAGCTGCTCTTGCGTCAAGCCCAGAAGTTGGTTCATCCATGAAAATGATGGAAGGATTAGCAACTAACTCTACAGCAATTGTTAGCCTCTTCCTTTGTTCTGTTGACAATCCACTAACTCCAGGAAGTCCCACTATTCCATCCTTAAGGTTGTCTAGTTCAACAAGCTCCATTACTTCGCGTACAAAAATCATCTTCTCTTCATCAGTGACTTCTTTTGGAAGGCGAAGGAAAGCAGAGTAAATCAAAGATTCATGAACAGTGATACTTGGAGAGTGGATATCTGTTTGCTCACAGTATCCCGAAATTCTTGCAAAAGTTTCTTGTTTCTTCGGGAATCCCGATATTCTTATATCTCCTTCAACGTAACCACTTGTCTTTCTTCCTGCTAAAACATCCATCAATGTCGTTTTACCAGCTCCGCTGATTCCCATCAATGCAGTTAGGACTCCAGGTCTGAATGTAGCTGTTACATCTCTAAGTAATTGCAACCTATTTTCTGTCACTCCTTGTTCTCTCATTTCTTGGGGCATATCAACAAAGTAGTTCACGCTATCAAATGACATGGCGAGTGGAGTAAACGGAAGAATCATTCCCTTTTTACGAGCATTGGCATCATCAGAGTTCGACTGATTTCTTACCAGCTGCTTTTCCTTATTTCCTTCTTGTTGAGTTTCCATCCCTGAGGCTGCTTCTTTGGAGATCATAGCTTGTGGTTTTCCCAGAGGATCGAAATACATGAGAGCAAATGTGAAGAGGACGTTAAAGAGAACTCCAAAACCTAGAATAGAGACAAGACCAATCCAGAACCAGCTTTCTTGAGTCGGGATATCTTGGCTTTTTAGTATTGCTTCACCCAAGGTAGTTGCATTGTCCAAACTCCTTTTGTTCATCCATCTAGGTGCAAGGAATTCATTTACTGATAAAGCTTTGAAGCCATATGACAAGGGTGATACCCAATATCCCCACTCCCACCAGTTGGGGATTTGAGTTCTAGGAAGCATGAAGCCGCCCAAAAGAAATATGATGAAAAGTGCAAGGGTTCCACCTGTATTTGCATTGTTCATTGTCCTACACGCTCCAGCAATTAGCCTAAATAGTGCCCCTCCCGTATTCTGGATCATAAAAACTAATAGGAAGTGCTTGAAGAACCTGCTAGCTTCAGGGGCAAGGCCAACACCGAAATATACTATTGACATCCAAAGACTACTCTCTAACACAGCTATTGGTATACGAAGCAAGAACGTTGAAAGTGTATAAGCCCATGGTGGATGGAACAGAAGGTCTCTTTGCTTGAAAACTACAGGAAGCCTCATAACAGTGAGGGAAATTTCAGCTAGACCATTAAACATGTTTAAGAGTGTGCTGAACACAATTGTTCCTATATATAGTAAACCATCTTGTTCATTCCTCGTGTGCATTTTAGTCCTTATAAAGACAGTCGTCGCAGTAGAAGCCAAGATAACGAACTGTACAGACTTGAAAATGTAAACGAAACTGTTTCTCTTTATCAGTAGCCATTCCTTATCCCACGAGGCCTTTAACAACTCCCTTTTAGAGACCAAATATTTCTTGAAGACAAGAGCAGCTGGGTGGCTTTGACTCTTGTCGTAAGGGATTGAAATCTCATTATATAGCCTCTCTCCTACATGAAACTGCTTGAATCGCTGAACAAATTCATTGACAGGGATATATCTGTATGGTTTGTTTCTGTCTGCCCAATATTGCGCTTGATCCTTTCTAGAGGTTACCTCTTGCAAGAAATCAGCAGTGCCCTTTCTCTCAGGACACCTGAATCCACAACTCTCGAAGAACTCAAGTGCATTTTCCCGTGGTCCTTGATACACGATTTGACCTTCGGATAGTAGCGTGATATCATCAAAAAGATCAAAGGTCTCTGGAGCAGGCTGTAGTAAAGACATCATGATTGTTGACTCGTTGAGGTGAGCAATTTGCTGCATGCACTTGACTATCTGAAACGTAGTGGAACTGTCTAGACCTGTTGATATCTCATCCATAAACAAAGTTTTTGCAGGGCCAACAAGCATTTCTCCTGTAGTTAATCGCTTCTTTTGTCCACCAGAGATTCCTTGCCTCATTACATCACCAACAACAGTGTCGCGGCAGAAATCCAAGCCCAATATTCTAAGAGTGTAGTAAGTAATCAAACTGCTGGCATCTCCTTTTATGGCAGTTCCCTTCATGAAAAGATCGACTTCTGCTTCTGGGAAGATCCCTAATTGCTTTTCTCTTCTTGCGAGCTCCTCCAACAATTCTATTCTAGATCCCACTCCTTGGCATCTTGCTGAAAAATCTAAAGTTTCTTTGACGGTCATTTCTCCAGCATGAACATCGTTTTGGCTGATGTAGGCTGATGTCTTTCGTGGTACAAACTCATGTAGCTTATGACCGTTGTAAGTAATCTCTCCTTCAACCTTTAAACTAGAGTCAAGCTTTCCGGCCAAAGCTAATAAAAGAGTTGTCTTCCCAGAAGATGGCGGACCCAACAAAAGCATCATTCTTGATGGTTTGATGATCCCGGATACATCTTTAAGAATGGTGACTTTAGTTTTCTTAGACAAACTGATCCCAACGCAACCCATAAGTGATTCAAAAGCGTTTCGAGCGGCATTTGGTAGCGATGGAAGTGCTCTATCACCGATGTAGCAATCTGCTTCTATGGTCAAATTTTGAAACCGAACTTCTACGGTTGGAAGAGAGACGCCAACTTTATCAATACGATCTCTAAACTTCTTCAAAAACCTCCCATTGTCTTCTTCAGCATCCTTGAAGATCCTGTCTATGAATTCTTGGTGAGCTTGTGAGTCGAGTTCACGAACATCCAACAACAGCTTATCAGATGGTGCTTTGTTCTGAAGCTCACGATCAGGAGTATTATAAGACTTGAAAATGGTTGTTCGTATTCGGTTATATGTTGGTAGTTTCTCCAAAGCAGCCCATCGCAAGGCCTCTTCGTCTGCCACTGCATGACGGCTGCTTCGTCCACGACGACTGCTACTACTACCCATCGAGAACACATCTTCCATGTGCAAATTAGCAGCTGCTTTACTCAAACTTCTACTTACGCTTCGTATAAAGCTTCCTTCCTCCATGATCACGTAGCTTTTGCTTTCGGAACTTTTAACTGCGATCTTGATCGAAATATCAGATCAGTCAATTAAGTTACCTGC 
>contig010042
AGTTGAAACACTCACTTGTTTGAATTCCACAATGGAAGCAGCTTCTCAAGTAAGTAGTTGCAGCAGAATCAAGTCTCTTAATCATCAATCACACCAAAGTATTAATAGGGGGCTTACTGCTAGGTCTTTCCCGAGTATTGTTAGGATTAATACAAGGAAGAAAAGAGTGGTACGCGCTGTTGCCACTGAACCCAAGCCCAAAACGGATGATGATGTTAGCAGGCCGTCTTCCAGAAATGTTAATGGATCACCACTTAATGGCACGAGAATGGAGTCTGTTTCACAAGAGATTAAAAGAGTTAGATCTCAAATGGAAGAGAACGAACAGCTATCAATTCTTATGAAGGGGCTTAGAGGTCAGAATTTAAGTGATTCTCAGTTTGCTGCAGATGATGTTCAGCTTCGTCTCGTAGAGACTGATGAAAGTAGTGAACTATTGCCAATGGTGTATGATCCTGCTAGTATCTCTGCATATTGGGGTAAAAGGCCTCGTGCTGTTGCTACTCGTATTATGCAACTGACCTCTGTTGCTGGAGGATTTCTTTCACGTCTTGCTTGGGACGTGATAAATAAGAAGGTTAAAGAGAATGAAGTCGCTCGGGCAATTGAGTTGAGGGAAATTGTAACCTCTTTGGGTCCAGCATACATAAAACTTGGGCAAGCATTGAGCATTCGGCCTGATATATTGTCACCTGCTGCAATGACCGAGCTGCAGAAGCTTTGTGATAAGGTTCCATCATATCCAGATGACATTGCCATGGCATTTATTGAAGAGGAACTTGGACAACCGTGGTATAACATCTATTCAGAACTCACAACTTCCCCTATAGCAGCAGCCTCACTTGGGCAGGTtTACAAGGGCCGATTGAAGGAAAATGGGGATTTGGTTGCGGTTAAGGTGCAACGGCCTTTTGTGCTTGAAACGGTTACCGTTGATTTGTtCATCATCAGGAACTTGGGATTGGCCCTTAAACGCTTTCCTCAGGTATCTGTGGATGTTGTTGGCTTGGTTGATGAATGGGCTGCCCGTTTCTTTGAGGAGCTCGACTATGTTAATGAGGGTGAAAATGGAACATATTTTGCAGAAATGATGAAGAAGGACCTGCCACAGGTTGTCATACCAAAGACTTACACcAAATACACATCAAGGAAAGTTCTTACTACACAATGGGTAGATGGTGAAAAGCTTTCtCAAAGTACAGAAAGTGATGTTGGGGAGCTGGTTAATGTTGGTGTTATATGCTACCTAAAGCAGTTGCTCGATACAGGCTTCTTCCATGCTGATCCACATCCTGGAAACATGATTCGAACACCAGATGGAAAGTTGGCGATTCTTGATTTTGGTCTGGTAACTAAATTGACGGATGATCAAAAGTATGGAATGATTGAAGCTATTGCTCATCTTATTCATAGAGATTATGATGCTATTGTTAAAGACTTTGTGAAACTTGGTTTCATCCCAGAGGGTGTAAATCTGGATCCAATATTACCTGTTTTAGCTAAAGTATTTGACCAGGCCCTCGAAGGTGGAGGCGCAAAAAATATCAATTTCCAGGAGTTGGCTGCTGATTTAGCACAAATAACATTCGACTATCCATTCCGCATTCCTCCTTATTTTGCTCTTATTATCAGAGCAATAGGAGTGCTTGAGGGTATAGCTTTAGTAGGAGATCCAGAGTTTGCTATTGTAGATGAAGCATATCCATATATTGCACAGAGGCTCCTTACTGACGAATCTCCACGCTTAAGAAGTGCTTTGCGTTACACCGTGTATGGTAAATCTGGAGTTTTTGACGCTGAAAGATTTATAGATGTGATGCAAGCTTTTGAGAGTTTTATAACAGCAGCCAAAAGTGGTGGTGGGGAGGATCTAAATGGTGATATGGCTGAACTTGGTCTTTTGAAAAATCAGTCCAGCTTTACACTCCCCACCTTTCAgTCAGGTGGTTCTCAAGCACAGCCTGTTCAAACAAGAGCTGCGCTtGCATTTCTGCTGTCTGAAAAAGGGAATTTCTTCCGAGAATTTCTCTTAGATGAGATTGTGAAAGGTATCGATGCTGTTACTAGAGAACAGTTGGTCCAAGTTATGTCAGTATTGGGTATCCGAAATCCCACCCCAgTTTTCAGCATGGTTCCTACTTTTGGAACCATGAGGCCCgCTGGTCTAATTCCATATGTAACCGAGGAAGACAAAATTATaCTGAACAATGTTCAAAAGATAGTTGGATTTCTAACTGCcGGAGATTCAAGACCACGATCACCAGATGAGGGTTTAGATGTGAATCGTGTCATCCAAGAGCTTCTTCCAATAATGCCAGGTCTATCAGCCACAATTCTACCCGAAGTACTAAGTAGGTTATCTTCTCGGGTTATGGCTCGCTTGATTCGAGATACATTTTTGTAATTAAAGACAGGCAACAATCAATTGTGCATTTTATAGAAATTGTTATATAAATTACAAATtGACTCCTGAGATCAATTCATTTAACCAGTCTCCCTGGCTTGCACATGTTGTATAGGAATAGGACAGTCAACTTTGCAGATGTTAAaTGTAATGATGGAAAAGATATATAATACAGAGCTTAATACGTATGTTACcATTtGCG 
>contig002829
AAAAAAAAAAAAAAAAAAATTCCCAAACCAAACACACCCCCAACAAAATATTCAATTGAAGGGTTTTGTACTTTTGTTGAGAGCTGCTTATATTCGCTCCCAAAACCCCTCTTTTAGGGTTCAGCCATTTTCACAAGGTAAGCTCTTAGTTCTTTTCATCTGAGCTAGAAAGCAGAAAAGATGGTTATCCCTCACTTTGATGATACTATTAAGGTCATTGGGGTCGATGCCGATGGTAAAAAGTACGACAAAGTTTCGCGTGTTCAAGCAAAGGGGGAGGAATCTGATATGCACATTGTGCTGGACGTGAACTCGCAGTTGTACCCTATGCATGCTGGAGAGAAGTATAGGATGGTGTTGTCTCAAACTTTGAATGAGGATGGTTCAGCTGTTACTGCTGGTTCTGAGGGAAACAAGAAATCACTTGCTGACAGATTCGAGTATGTGATGCATGGACTATTGTACAAGATCTCAGACGATAAGAACCAAAATGGTGATGTTGAAGCGGCTGTATACATATCATTTGGAGGGCTTCAACTACTGATGAAGGGTGCTCCTGCAAAGATGGGTAAATTTAAGGTTGATCAACGACTATTTCTTCTTCTGCTTAAGGAGTAAATGTTGATTGTTGTTAGATGAAACTATTTATCGTTGTGGGTTATCTATCTAGTGAACTTTGTAATCCGTGTGTCATCACATGATACATTGACTGGTCGGTGATTATGAGCTAAGTCTCTTTTATGCTACTCTTTGTTGTCCCATAAAATTGTGAAGTTTGATGGGCATGTTGTTTGTTTCAAATGTTTACGCACCTGCTAGTTAGGCCATTACAGTACTTGATTTTAGGGTGATTAATTCATGCTGGACCAGATC 
>contig010509
ATACACTTCCCTCACCTTTACCCAAACTCAACAaCTTTCCCCATACcATCGCCAGACCCTCCACACTGACCGTTAATCAGTTACTTATTCAGGATCCAGtAGGTTGAAAGACTGTGGAAAGTCTTTTCATACcTTTTtGGcTGTTTCATGTtCGGATTTAGACTTTAGACGACACTTGGTTTCGAAAGGAGCATCTGAGGCATAAACGGTCCAAAAAAGCTGACCCATACACATCACGCCTCGAGGTGCAAAATAATATGATGACAACACAGACTTGGTTGGCGGGTTCATCGCTGATTTTCCCTCAAGTAATAAATGTATCCTCTTCATCTTCTTCTCATAACCCTACCGCAACCGCAAGTGAGGGTCATTATTGTAAATCTGGCAAAAAGTTATCTGGTTCTTCTTTGATCCACACAACAAGAaGGGGAAGAGTATATTGTACTAGTATGGCTTCTTCTCAGAATATAAAGCCTAAGCCTGCCGATGAATTACAATTTCACCCCACCATATTCAACGCAGACAGGCAGGACGAGACAGATGTTCTTATTGAGTGTAAAGATGTTTACAAGTCTTTTGGGAGAAAACACATTTTAAGAGGGGTCAATTTTAAGATTAAGTATGGAGAAGCAGTCGGAATCATTGGACCTTCTGGCACCGGAAAATCTACCATTTTAAAGATAATTTCTGGCCTCCTTGCTCCAGATAAAGGGGAAGTTTACATTAGAGGAAGAAGAAGACATGGGTTGATAAGTGATGATGATTTGTCCGGACTTAGAATTGGCCTGGTATTTCAAAGTGCGGCACTTTTTGATTCTTTAACAGTTCGGGAAAATGTTGGTTTCCTATTATACGAACATTCAAGAATGCCAGATGATCAAATTCAACAACTGGTTGCAGAAACATTGGCTGCAGTTGGATTAAAGGATGTTGAGGATCGGATGCCTTCTGAGTTGTCTGGAGGGATGAAAAAAaGAGTTGCTTTAGCACGGTCTATAATATATGATACAACAAATAATACAATAGAACCCGAGGTGCTTTTATATGACGAACCAACAGCAGGACTTGATCCAATTGCATCTACTGTAGTTGAAGATCTAATACGGTCCGTCCATGTCAAAGGTCAAGATGCAGTCGGGAAGCCCGGAAAGATTGCATCTTATGTGGTTGTAACTCACCAACATAGTACTATTAAAAGAGCCGTTGACAGGTTGGTGTTTCTTCATGAGGGAAAGGTTGTATGGGAAGGAATGACAGATGAATTTACTTCATCTACAAATCCAATTGTTGAGCAGTTTGCGTCTGGAAACTTGGATGGGCCTATCCAGTACTAAAGCCAGAATGCAAAGATTATGGtATGTCCGTCTATTTATGTTTGGTATTTTATAAGAGAAACTTCAAACGGATCCCAGCGAAGGTCAGAAAGTGGAAtCGAGTAGATtTCTATTTATGCCacaaTCGAGCTTATGCTCGCaTATTTGAGGGtCAGTtAtgACATTCtTTTtAtGCAGTCTTTTtCCCAACTGGTTTAGATGTAGTGGTATTTGA 
>contig006698
ACCAACCATATGTTTACCAGTCAAAAATGGAGGGAGAGTCAAATAGTATAAAAGTCAATGGAATGCAATTTGGATACAGTGGCGATAATCCTATTTTTGTGGATTTTAATCTCAAAATATCGCCTAAATCTCGTTGTCTACTTGTCGGTGCTAATGGATCTGGGAAAACTACTTTGCTGAAGATTTTGGCTGGAAAACATATGGTTGGTGGGAAAGATGTTGTGCGGGTGCTAGATTTCTCTTCTTTTCACGACACACACTTGGTATGTAGCGGTGATTTGTCCTACTTGGGTGGATCTTGGACTAAAACTATTGGTTCTGCTGGAGAAGTGCCATTACAAGGGGACTTTTCAGCGGAACATATGATATTTGGAGTTGAAGGAATTGATCCAGTTAGAAGAGAGAAGTTAATTGATCTGTTGGACATTGATCTGCAATGGCGGATGCATAAAGTTTCTGATGGGCAACGACGTAGAGTGCAAATCTGCTTGGGCCTCCTTCATCCTTTTCAGGTTCTTTTACTAGATGAAGTAACGGTCGACTTGGATGTTGTCGCAAGGATGGACCTACTAGAGTTCTTCAAGGAGGAATGTGAACAGAGAGGATGTACAATCGTATATGCAACCCATATATTTGACGGCCTAGAGTCATGGGCAACAGATCTCGCTTACATACAAGATGGAGAGTTAAAAAGGTATGAAAAGTTGGCAGAGCTCCCCGAAATGAAAACATCCTTAAATCTGCTATCAGTGGTCGAGTCATGGCTCCGTTCTGAGACAAAAAAATCCTAAAAAGAAATCCGTTAATTCTTCACCCCTAATCCCAAAGTCCTCACCATTCGATTCTTCCCCCTTCAGATCATCAAGGCACATGTCACACTACCGATGATTTTTCAACAAACAATTTATACCATTAAATTTGAATATGCTATGTTTTACAAGTAACTTGCAAGTCGTCACAAACTTATAAGAGCATTTGTTGGTCAATTATCATTTCCTTTTTCTTTTAAAGTTTCTTTTTGTCTTTACGGACACTAGGAGGCAACTATAGGTATACCTTATGGGGTTATTTCATCTCCCCATCACCCGTCATTGATACTCCATTATTGTAACTATGCTGTTTTTTCAGTTTAAGATGTATTTCCACCTTTGCT 
>contig001446
AGAGAACAAGGAGTCACAGATAATAGATTGCAGTTACTATGTGAAGTAACAGGTGCTTTTAAGGGCCTGGGGGTCCTAACTGCATTGATGGGAGTCAGTGGAGCTGGAAAAAACACATTGATGGATGTTTTATCAGGACGAAAGACAGGTGGTTATATTGAAGGAGATATAAGAATATCGGGATTCCCAAAGAAACAAGAAACGTTTGCAAGAATTTCGGGATATTGTGAGCAAACTGATATCCACTCTCCCCAGGTCACTGTCCATGAATCTTTGATTTACTCGGCTTTCCTTCGACTCCCAAAAGAAGTTGGAAATGACGAGAAGATGATTTTTGTACGTGAAGTAATGGAGCTAGTTGAGCTAGAAAACCTTAAGGACGCAATTGTAGGACTCCCTGGAGTTAGTGGTTTGTCAACAGAACAACGAAAGAGGCTAACCATTGCTGTAGAGCTAGTTTCCAATCCTTCAATCATTTTCATGGATGAACCAACTTCTGGGCTCGATGCAAGAGCAGCAGCCATTGTCATGAGGGCTGTAAGAAACACTGTCGACACTGGTAGAACTGTCGTTTGCACAATTCATCAACCTAGCATTGATATATTTGAGTCCTTTGATGAGTTGTTGCTGATGAAAAGAGGAGGGCGGGTGATCTATGCAGGACCTCTCGGCAGAAATTCTAGAAACATTGTGAACTATTTTGAGGAAATTTCCGGGGTTCCAAAGATGCCAGAAAAATACAATCCAGCAACATGGATGTTGGAAGTCAGTTCAAGTGCTGCAGAGATTCGTCTTGGTGTCGATTTTGCTGAGAAATTCCAATTATCAGCCTTGCATCAAAGGAACAAGGCTTTAGTGACGGAGTTGAGGACACCGCCTCCCGGAGCGACAGATCTTTATTTTGGAACACAATATTCACAGTCTTCATGGGGACAATTCAAGTCTTGTATATGGAAGATGTGGTGGAGTTACTGGAGAAATCCTGACTATAACCTTGTTCGCAACTTCTTCACCTTGATTACAGCACTCGTGGTTGGGACAATGTTTTGGAAGATTGGCGAAAAAAGAGAGAGCAGCAGCAATTTGACCGCAATTATAGGGGCCATGTATTCTGGCGTATTCTTTGTTGGTATGAACAATTGCCAGACAGTGCAACCTGTAATCGCCACAGAAAGAGCAGTCTTCTATCGAGAAAGAGCAGCTGGGATGTACTCGGCATTACCGTATGCCTTGGCACAGGTGTTAGTAGAGATACCGTACGTATTTGTGGAAACAACGTATTACACTTTAATAGTGTATGCCATGGTGTCATTCGAATGGACAGCAG 
>contig005881
AGTAACTAACTTATTTCACCTGATTTAGTAAGCTGTTTTGGACCCGACTATCTGAAATAAGCTGTTTTGTTAAGTAAGCATAAGATGTTTGAATATCCTTTCCCAGACATCCCTGTGCAAACTGCTTATCTGTTTTATTACATTGTTACCTCTTCAAATCTAAAATAAGCATGATTTCTGAACACTCCAAGAACTCCATATCTGATTATTGCTGCGAACAACAGAGGCAAATCCAAACACTATCCCCTGCACAGCGTTTTGTTACAGTTGATTGTCTTTTCAAATAGCATTAGCAGTCTAATTAAGCAATCGCAGATGCCCCCTTACATTCTATATATGAAGTGCTTCTTGATCAGATGTTAAGACGTGAAATGAAATTACTGAGTATGACCACTTTATGTGATAATTCATATGAAGTTGCTGTTTGCAGGGTTTTGAATGACTTGATATCATATCCAATTTAGATATCACAATGGAAGAAATACAGTCTCAATCGGATAACTATAGATCTTCATCGTCTTCAGCCAGCAGTCCCGCTAGTAGAGTACCATCTAGTAATTTTTTCTACTTAAGAAAACCGGGTTCTCTAAGACAACCGATTTCATTCGAAGATTCACCCGATTGGGGTGAAGATAATGCAGATGTCGAGGTTAGAGTAGAAGAAGGCGGTGGCGGCGACTCCATAAATACCGCCACCACCTCCATTTCACCGTCTCTGTCAAAGCTTAATAGTGGGTCCCTACCATCACCACCATTGCCGGAAGGTGCAGTGGTGGCAAGAAAGATTGCAGGGGCCAGTATTGTGTGGAAGGATTTGACGGTTACTATAAAGGGTAAAAGAAAATATTCTGATCGGGTCATAAAGAGTTCAAACGGATATGCTTTACCTGGTACAATGACGGTAATTATGGGTCCGGGGAAGTCAGGAAAATCGACACTATTGAGAGCGCTTGCTGGAAGGTTGGATGATTCAGCCAAAACATACGGTGAAGTGTTTGTCAACGGAGCAAAGTCAACTTTACAATACGGATCCTATGGATTTGTTGAGAGAAAAAACACACTAATCGGATCATTAACCGTGCGTGAATTTCTTTACTATTCGGCACTACTTCAACTTCCCGGTTTCTTTTATCAGAAGAAGAGTGTTGTAGAGGATGCTATTCTTGCCATGTCATTAGGTGATTATGCAAATAAACTCATAGGCGGCCATTGCTATATGAAGGGTCTTCCTAGTGGTGAAAGAAGACGTGTTAGCATTGCTAGGGAACTCGTGATGAGGCCACAAGTGTTATTTATAGATGAACCTCTTTACCGACTTGACAGTGTTTCTGCACTTCTGATGATGGTGACATTGAAGAAGCTCGCGAGCACTGGTTGCACCCTAATATTCACCATTTACCAGAGTAGCACAGAAGTGTTCGGTCTCTATGACCGAATTTGTCTTCTTTCAAATGGGAACACATTGTTTTTTGGAGAGACATTGGCTTGCTTGCAGCACTTCTCAAATGCCGGATTTCCTTGCCCAATTATGCAAAGTCCTTCTGATCATTTTCTTCGTGCAATAAACACAGACTTTGACCGGATTATTGCAATGTGCAAAACCTGGCAGGATGACCATGGGGATTTTTCCTCAGTTAATATGGACACTGCTGTAGCAATCCGCACCCTTGAAGAAACATATAGATCTTCAGCTGATGCAGCAGCAGTCGTGACTATGATACATAGGCTAACCGAAAGGGAAGGACCGACACTCAAAAGCAAGGGAAAGGCAAGTAGTGCTACAAGAATTGCAGTCTTGACATGGAGATCATTGTTGATTATGTCAAGGGAGTGGAAGTATTTTTGGCTTCGGTTAATTCTTTGCATGCTTCTTGCACTTTGTGTTGGCACTGCTTTTTCCGATTTAGGCCACTCATTGTCGTCTGTTGGGACAAGAGTTGCAGCAATCTTCGTGTTTGTTTCTTTTGCTTCACTCCTAAGCATTGTCGGGGTACCTGCACATCTAAGGGAGGTCAAGGTGTATGCTTGTGAAGATTCGAATCAACACTCAGGAGGAATTGTTTTCTTGACGGGGCAAATCTTGGCCAGTTTTCCGTTCTTGTTTTTAATTTCTATCTCATCGAGTCTGGTTTTCTACTTCCTGGTGGGGCTTCGAAACAATTTCAGCTTTATGATGTACTTTGTACTCAACTTCTTCATGTGCCTTTTGGTTAACGAAGGGATGGTGCTTGTTGTTGCCACCATTTTGCAAGATATGTTTTGGAGTATTTCGACACTTGTGTTTATACATGTGGTGAATGATGCTTTCTGCTGGCTATTTCCGAATTCGAAGTGCTTTGCCTGGAGCCGTATGGATGTATCCTATATCCTACATTGCTTTCCACACGTACTCAATTCAGGGTCTTTTGGAGAACGAGTACGATGGAACATCATTTGCAGTGGGCCAAGTTAGGACGATATCAGGGTACCAAGCTCTCCATAACGTATATGATGTATCTCCTGATGCTTCTTCTAAATGGAAGAATTTATTGATCCTTTCACTTATGGCTCTTGGTTATCGGGTTCTTGTGTTTGTTTTGCTCCATTTTTGTGTGAAGAAGAACTCGACTTTATATAGATTTGTATGTTGTAAACTTAAGAT 
>contig003812
AAAACTGGTATAATACTAAATCAAATCAAAATATCTTAAACCATGTTTAATACACATTTAATAAACAATAATTTCTTTCCTTCCACATGGTATAGAAACACCACATTCCTTATTTCCACCAATCCCCATTTTGATTCCATTTCCCTCCGTACACACACATTTCCAAAACCCTCAAAAACAAAACAATGGCGGCACGTGCAGGTCTCGGTTACATAACCCCACCAAAACCCAGTGACAACAACACCACCTGCATTGTGAACAAAGGGGACACTGGTGCATTGGAGTCTCAGAGGTACTATCTTGCTAGGAAGACTGTTTTGGAGATGTTGAGAGACAGGGGATGTGTTGTTGATGACTCTGAGGTTGACAGGACTTTGTCAGAATTTCGCTCTCTTTTCGGAGAGAAACCGGATGTTGATCAGTTGCGTATATGTGTTCCTTTCTTGTCTAGGCCTTCTAAAAAGATTCTGGTTATCTTTTGTGGCCCATTGGAGATAAACAAAGCAAAAGCTACTGGCATAATATTGAATATCCTCAACAAGGAAAGCTTGCACCGGATTATCCTGGTTCTGGAGAACAAGATAAACCATTTTGCTCGCACAGTGTTCGAGGAATGCCAAGTCAAAATGGAAATGTTCCCGATTACTGAACTGTTCGCCAACATTACAAAGCATGTAGCTGCGCCAAAAATTGAAATATTGAGCACCATGGAGAAGGAGCAGCTACTTAAGAAGTATGAGTTGGCCGACAAACAGCTTCCATATATGCTTGAGAGCGATGCTATTGCAAGGTACTATGGGCTTGAAAAGAAGCAGGTGGTGAAAGTCACCTATAACAGCAAAAACACTGGCTTGCTCGTTACATATCGCTGTGTGATATGAAGAGCTAAGGCATCGTGCTGTTATTAGTAACATAATTTCTCGAAACTCGTCCATGCCTGCTCTAGTATTTTGGGTTAGATTAACCTTTTGACAGATTCGACTTACAACTTTAAAGTAAATGATCAGTTAGATTTGCTGCACATGACAGCTTTATTATCTTACATTTGCACAAAACTGGTTTGTCTAGATGTTATAATATTAAATGGTTATCATATCAAATTCTGGTTGATTTTGTTTGTGGACAATATTTTGGGGTGCA 
>contig001861
GCCAGGGAATATCATGTTCAATGTTGATTAACTGCAAATACAATACTTATACAACTTAAAACATTTTTGTCATAGACTCCTAAAATAGAGAGAGAACATATAGAACTTTTACATAGTACAAGAAACCAGAATAGCTAGAAATGAAGCTCAAAGATTAACGCTGTTGAAAATTACGGTACTTGATACCACACACAAAGATGATGAAAAACAGAAGGACCCAACCAATATGTGCTGCAGCCACCACTGGCAGGAAGTCATACTCGAACCCAAACTCTTCTTTCATGAACCCTTTCACCGTTATACTACCAACGCCAGGCATCTCAAAAGCTAGATTTTCTTGACCAAATTGACTGGTTAGGAGACCATATATTGTCCAACTGAGAGGGTTTCCCCAGTAATACCATCTACTCCATACTGGTATATGCGGTCTAGGAATAATAAACCCTGAGAACAAGTTCCAAAGGCAGAGGAAAAAGTAGACTATAACAGCTGAAATCTGAGGATTTGGCGACAGAGACACTATCATCATACCGAACATAGTGAAGTAGATGATACTCGTCAGAAAATAGTAGTAGAACCATAAGAATTTTGCAATTGTCCATGGGAATCCAATCATTGGGTACAAAAGGCATGCGTAAATGAAAGTTTGAATTGCAATATAGATTGACTCAACCGTCACCTGAGCAAGAGCATATGGTAGTGAAGAATACATCCCAGCAGCCCTTTCACGGTAGAAAACTGTTCTCTCAACAGCAACAATAGGCTGCACACCATTTTGATTCATTGCTCCAATGGAAGACAACTGCAGAGTGAAAAGCTCCTAACATGCTTACTAGATCTTGTAGTTTTT 
>contig006505
TTTAACCAATAATAAAACACCACGCGTAGCAGTAATGGCAATATCGTAATTCACACTTTATAAACGTCCAAAATCTAATTAGTTAACTAAATGCCGGCAAGTCAGGGAGGGACGTGGTCCGAACACTTCATCATACTGTGTATTTCATAAATATATAAAATTAAAATCAACTTTATGTATGCACAAGCACACACTAGTAGGTGTTTTTTTTTAGCCAATGACGAAACGGAAGCTAAACGGCGTCGTAGCTGTTACAGCTCTTATAGTTATTGTGATTGTTGTAGTAGCTGAGGTGGTTGTTGTGGAGTGTCAGGTAGTTGGAGATGAATTTGAGGGGCAGATCAACGATACTGCTTTTTTGCCGTTTGTTACGCAGAGATTGTATGCTAGTTTGTCTAATGTGACTACTAGTATTCTGGAAAGTGATGTAGGGACTAGATCTTCTTTTTGTGTCAAGGATCGGCAAGTCGAATGGGACCGAGCTTTTAATTTCTCTTCTAATTTGGACTTCTTGAGTAATTGTCTTGTGAGAACCAATGGAGATGTTCCGCAACGTTTGTGTAATTCAGCTGAGTTAAAATTCTACTTTGGAGGTTTCTTTTCGGGTAGCAGCACTAATATAAAGCCAAACAGAAACTGTAATTTAACGTCCCGGGTTTCTGGTTGTGAGCCAGGATGGGCTTGTGCCACAGAATCGACTGAAAATCCTGACATGAGAGATCGGAATATACCTGCCCGAACTCGCGACTGTCAGCCTTGTTGTGAGGGTTTCTTCTGCCCGAGTGGTCTTACTTGCATGATACCTTGCCCATTGGGATCACACTGCCCGACTGCAACTCTTGATAGAGAAACTGGCATGTGTAAACCCTATACTTACCAACCACCTCCTGGGATGCCTAATCATACTTGTGGTGGAGCAAACATATGGGCAGATATTAAAACTAGTGGCGAGCTGTTTTGTTCACCAGGGTCGTATTGTCCGACAAGTACACAGGAACTCAGTTGCAGCAAAGGGCATTACTGTAAAACCGGCTCTATATCTGAGAAATCATGCTTCAAGTTGACCTCATGTGGTAGCAACAGTTCATCTCAAAATATTCATGCATATGGGGCAATGCTTATAGCTGCTATATTTACTATTCTGCTTATCATCTACAACTGCTCCGATCAAATAATTACCACTCGTGAAAGAAGACATGCTAAATCTAGGGAAGCAGCTGCAAGACGTGCAAAAGAAAAAATTAAGGCACATGAAAGGTGGAAAATGGCAAAAGAAGCTGCTAAGAAGCATGCAACTCAATTATCTCGTACATTTTCTCGTAAAAAAGCTGCTCCACAAACTGAGGAACTCTCAATGTTACCTGAATATAGATATGATATAGACGAAGATCAAATTACTCCTGTTACATCACATTCTTCATCTGGAGAAAACAGACTGGAGTTAAGAAGTCAAATGTTTAATGCTAAAGGTAAAGATGAAGATCTTTATAGTCAAGATCATAGTGCGGAAAATAAAGATACGCATAGTAAAAAGAAAATGCCAAAAGAGAAACATGGTCAGACTCATAGCCAGATCTTTAACTACGCGTACGGTCAAATTGAGAAAGAAAAAGCCATGCAAGAGAATCATAATCTTACTTTCTCTGGTGTAATCTCAATGGCTGTTAATACTGAAATCAGAAAACGACCCAAAATTGAGATTTCATTTCGAGATTTAACTCTTACTTTAAAGGGAAAAGGTAAACATTTATTGAGAGGTGTTACGGGAAAAATCATGCCGGGACGGATAACAGCTGTAATGGGTCCATCCGGGGCAGGTAAGACAACATTTCTTTCTGCTCTGGCAGGAAAAGCACACGGGTGTAAGATAACCGGTTCGATTCTTATAAACGGGAAACCCGACTCGATCCATTCATATAAGAAGATCATAGGTTTTGTGCCACAAGATGATATCGTTCACGGTAATTTGACAGTGGAGGAGAATCTATGGTTCAGTGCTAAGTGCAGGCTGCCGGCAAACATGCTTAAACAAGACAGGGTTCTAGTAGTTGAAAGAGTTATAGAGTCATTGGGTTTACAAGCAGTGAGAAATTCATTAGTTGGAACCGTAGAAAAGCGTGGAATCTCAGGAGGTCAAAGGAAGCGAGTCAATGTTGGCCTGGAAATGGTAATGGAACCATCACTATTAATCTTAGATGAACCGACATCTGGTTTAGATAGTTCATCTTCTCAACTTCTTCTTAGAGCACTAAGGCGCGAGACTATTGAAGGGGTTAATGTTAGCATGGTTGTTCACCAACCAAGCTACTCGTTGTTTCAGATGTTTGATGATTTAGTACTTTTAGCAAAAGGTGGACTTACAGTATATCATGGATCAGTAAGGAAAGTTGAAGAATACTTTTCTGGGCTTGGGATCAATGTTCCCGAACGTGTTAACCCTCCAGACTATTTTATTGATGTTTTAGAAGGGATGGTTAAACCGAGCGCGAGTTCAGGTGTAAATTATAAACAACTTCCTGTTAGATGGATGATTCATAAGGGTTATCCTGTTCCTCCTGATATGCGTAGAGAGGCTCATGCTGCTGGACTTACTATGCTCCCAGAAGGTCAACTTTCAGGTAATGATCTGAATGGGAATGAAGGTGCAACAGAACATTCCTTTGCTGGTGAAATTTGGCAGGATGTAAGGTCGAAGGTTGAAGTAAGAAGAGATATTATTCGCCATAATTTCTTGAGTACAAAGGATTTATCCAATCGTAGGACTCCTGGAATTCTCATGCAGTACCGATACTTTCTTGGAAGGATTGCTAAGCAGCGGCTACGGGAATCTAAGCTACAATTAATAGACTATCTCATATTATTACTTGCTGGAGCATGCTTAGGAAGCATTACTAAATCAAGTGAAGAGACGTTTGGGGCACCTGGCTACACTTACTCAATCATTGCAGTATCTTTGTTATGCAAAATCGCGGCATTGAGAACATTTTCTTTAGACAAGTTGCAATATTGGAGAGAACGTGCGTCCGGCATTAGCAGCTTAGCTCATTTCCTAGCTAAAGACACAATTGACCATTTCAGCACAGTGATAAAGCCAGCTGTTTATTTGTCCATGTTCTACTTCTTCAGCTACCCCAGATCTTCTTTTGCAGAAAACTACACAGTTATGCTTGCCCTTGTGTACTGTGTAACTGGCATCGCATACATGCTAGCCATATTTCTTGATCCTGGTCCATCACAGTTGTTTGCGGTGCTCCTTCCTGTAGTTTTGACTCTCGTTTCAACACAGACTAAAAGTGGTCAGTTTGTGAGGGATATTTCCAAGTTATGCTACCCTAAATGGGCACTTGAAGCATTTGTAATTGCGAATGCAAACAGGTATTCGGGAGTATGGTTGATCACACGTTGTGGGGCACTTCTAAGATTGGGGTACAATGTACATGATTGGGGTCTTTGTATATTTGTCCTCATGATGATTGGTTTAGGTAGCCGAATTTCTGCCTTCTTTGGCATGCTCTTTGTTCATAAGAGGTAATCCCAAAGCTTCTATGGAAATCACAGCATAGAGGTATTTACATGGTTTAATTAGAGGTAAGAATGTTGTTTGTATCAAAGAAAGCATAGTTGTATTAGTTTATACTTTATAGTATACGATTAGGGAACCTCAGTTATGATAGAAGTAAATTTATCCCAAACTTCATTCTCGCATAAAGAGATCAAAACGAA 
>contig017135
AACACCTACAGTtACTtGTTCAaCAAAAATCGAGTCTCGTGCAaCCACTCATGTCTCcAAGTAAAGGATATTAGATAtAGACCTCCAGggACTCAGCTCAATCTTCTAAATGACGTTAGTTTTACTCTTCCCGAGAAAAGTTTTGGCATGATATTtGGGCGGAGTGGAAGCGGGAAAACTACTCTTTTGCAGCTTATTGCAGGGCTAACTAAACCGACGTCAGGCTCCATTTGTATACAAAGATACAATGATGATGGAAGCTCAAATCAGCCTCCTGTGCTATTGTCTCCAGAAAAAGTTGGTATCGTTTTTCAGTTTCCTGAAAGGTACTTTATAGCAGACAATGTTCTTGATGAAGTTATATTTGGGTTGCCGAGACAGAAAAGTGACCAAAAAGATAGAGAACTTATTGCTAGAAGACTTGAAAGAGCTATCACTGCGGTTGGTCTAACTGGTATTCCTTTGGATAAAAaTCCAAACTCCCTAAGTGGTGGCTACAAACGTCGTCTTGCTCTTGCTATTCAGTTGGTACAAACACCAGAGTTGCTAGTACTTGATGAGCCTCTAGCCGGTCTTGATTGGAAAGCACGTGCGGATGTTGTTAAGCTGCTCAAgGATTTAAAAAAGCAACTGACTATACTCGTTGTAAGCCATGACCTTAaaGAGTTAGCACCTCTGGTTGACAGATCATGGAGGATGgATGTGGgTGGAATTCTGAAaGAAGAGCCGCTACCAATATAATCAGTTTTCTCATTGTGTTGCTCTCGCTcGCTGATTtGATGCCTGCCCATAGGTGATTGTTATAATGTACCATGTAAaTTGTGgaTGAGaTAAAaTTGaTGGGACTAAaCCTCAaTGTAC 
>contig001716
CACATATACACACACAATCTCCATAACCATATTCACATTCACATTCAAAAAAAAAAAAAGAGGAAGATGAAGTTTTGTAAAAAATATGAAGAATACATGCAAACACAAGATCAAAAGAAGCTACCTGGTGTTGGCTTCAAGAATCTTAAAAAAATATTGAAACGATGCCGCAATGATCATGATTCTTCATTGGTTAATAATGCTAACGTTGATGATGGTGGTGATAATAATGTTTCTGGGAGTTGTAGTGATCATGAGTGTCCTGTCTGTGATGGAAGTTTCTTTCCTTCCCTGATGAAGGAGATGTCTATGGTGGTTGGAACTTTTAACGAGCGTGCACAAAAGGTGCTTGATGTTCATCTAGCAACAGGGTTCCGCAAGTACTTTGTGTGGTGCAAAGACTCGTTCAAGGGGAACCATGGTGCTTTCATACAAGAAGGCAAAGATCTTGTTGGTTATGCAGTTATCAATGCCATTGCTATGCGGAAAATCCTAAAGAAATACGATAAGGTACATGACTCAAAGCAAGGCCAAGCATTCAGATCACAAGTCCAGAGCATGCACATGGAAATCCTTCAGTCTCCATGGCTTTGTGAGCTTATTGCCTTTCACATTAACTTAAGGGAAACCAAAACAGATATGGCGAAGGGTTCTGCATTATTCCAGGGCTGTTCTCTCGTTTTTAGTGATGGCAAACCTTCGCTTACTTGTGAACTCTGTGATAATGTCAAGCTTGAGATAGACTTGACTTGCTCCATATGTCTGGATACTGTATTTGATCCTGTGTATTTGACTTGTGGACACATTTTCTGCTTCATGTGTGCTTGCAAGTCCGGATCAGTAACAATTGTTGATGGACTGAAGGCAACAAAGCCTACAGAAAAGTGTCCTCTCTGTCGAGAGGCTGGAGTTTACCAGGGATCTCTCCACTTGGATGAGCTAAACATTTTACTAAGTCGAAGTTGTCCTGAATACTGGGAGGAAAGGCTTCAAACTGAGAGAGCAGAAAGGGTTCGGCTGACGAAGGAGCACTGGGAAGCACAATCCCGAGCATTCTTGGGGATATAAACAGACTGTTCTCTTTGAAACCATGTATACATTATGATTTTACAATCAAGTAAGATGTTTAAATAAGTTGTTGTAGCTTGGGTTTGGTCTGATTTATTTATATTGATAACTACCTAGATCATGGTTCATTTTTTATGTAACAAACAATTTCATTTTGATAAATTATGCAAGTAACATTAATGTCATACACTGTTTATAAACCAGATGATCGGTTTGCATATTCCTGAACCAGTGCCCCAAAAAGTGAGGGCCTCTCGATCAAACGTGAAGGTTTGTCAAATTCCTTTGCATATCCTGCATCAATGACAAGAACCCGATCACAGTCCATGACAGTTGGAATCCTGTGAGCAATGCTAACAATAGTACGGTCAGCAAAGTCCTCCCGTATGATTTTCTGAATTACAGCATCAGTTTGTGAGTCAACAGAAGCCGTTGCTTCATCCATGAACAATAATCTGCTGTGCTTCAGCAAGACCCTTCCCAGACAAAGAAGCTGTCTTTGTCCCACACTCCAGTTATCGCCATTATCAACAACTGCGGAATCAAGTTTCCCAGGTTTTGCAGCTACAACATCATTAAGTTGGCATCTCTCGAGACACCTCCATATCTCTTCATCAGAATGTTGACCAATCGGGTCAATGTTGCTCCTCACCGTGCCTTCAAAAAGGATTGGTTCTTGAGGAATGATGCCAAACCGGGATCTAAGATCATGAAGGCCAAGAGTCGAGATGTCGATACCATCAATAATAATACTTCCTCCAGTGGGTTCGACCAACCTAAACAAAACTTGAATCAAAGTTGATTTCCCACCACCAGTTCTACCAACAACACCTATCTTTTGCCCTCCTTGAATGTTTAGAGTAATCCCTTTAAGCACCAGAGGTGTGTTTGGACGGTATCTAACCTGCAAGTCTCTGAGCTCCAGACTCCCGTGATCGGGCCAATTTGGAGGAGGGGGGTTGTCTTTCTTGACCCATTCAGCTTCTGATGGTATGTTGGTGAACTGTTTTATCCTCTCGACTGAAACCATGCGGTTTTCAACAAAGCAACTCGTAAATAAAGCCCAAAAAAGCAGACCGTTGAGTGACAATCCGTACGATAGTGACAATCCAACATCCTCTGGTTTAATGACGTTGCTGGGTAAGAGGATCATGAAAATGGTGGAAACGCAAAGGAACAAGCTTCCAAGAAACTCCATACGAAATCCTAACCACCCATTGGATCCATTATTGTGGAAATCCATTCGTAGATTTCCATCCACACGTTCAACATTTTCTTGAATAAACCTGTCTTGTTTTCTAAAACACCGGATTGTCATAACTCCGGAGATGCTCTCTGAGAAGTGGTGAATGACAGGTGCTTTTGTAATTGAGTCGAGTCGTGTTATTTCACGAGATGTTGCAAGGTAATAACCCCGATACCAGAAATTGAGCCAACCAAGTGGAATGAGCAGGAAGACGGTTGGCCAAGCGTATTGACATGTTATGATGATAACACTAATCACAGACATGTATAATACGAGGCTTAGGTGCATCATGAACGGTAGAAGAGTATCGATATTGGTTTGGTCACTTGATGCCCGACTAAGAATTCTTCCTGAAGGGGTGGTGTCAAAAAACGACATTGGAGCATGAAGTATGCTATGAAGAATTTGCTTAAAAAATGTTTGTGCCGTCTCGAGCCCAAGGTACATGGTGAAAATGATTCTTCCAATAATTATGACAAACGCAACGCCTGCAATAATCGCATAGACTCCAATAAACACAACAGGGTCAAAAGAATCCGCTCGATCCTCTGAAGTTTCGTAAGCCAGCCAGTAATCACTAGCCATTTGTGTTGCTTGCCAC 
>contig012802
GTGCGTTTTTtCCTACTGTTATACTAAtATCAGCTGCCGGCAGTGAACACAGTTACATTGCATGCTCCTGCTtAAGCcTTTATTCGTCGGAGGGCAaGGTACGCCACTAATCTATAACCAAAGAACATAATGAGCAAAATACCTATGCACGTAGTTGTCGATATTTGACCTTCAATATCGTCTTCAATGAACTTACAACTTGCGTGCTTATCACCATATTGATAACACCTCAACAAATACCATATATCTCGTCCTTGTCCGTATTGGACCTGGATTAGTAACCTATAGCTGTAAAATGTTGAAGAAATGTATTTCATCCAACCAATGAAAAAGGGAACTTTATGCACGTAATACCCTCCTGTTAAAACAAATGCAAGCATGGTCACAGTTACCACCGTTGAGGCTTGTTTAGCATCCATTATGATTGCACCAACAGCAAACCCGAGTCCTTGGGACACAAGCACATAAGCTAGCAAGATTAGCAAGGTAAGGAcGAATGCACCAATTTCTGGTTTTAGCCCGCACATCCAGTAAGTAATAGAGAGAAACAAAGTAGGCAAAATGAGTTCCATTGGTGCGTCACCAACAATTCTAGCCATAAAaTATGATGAAAGTGAGTACATTCCGGATGCTCTTTCTTTTGTGAAAACCGCTCGATCTTGAGGgAAaGCAAACACTGCATTGAACGATGGAAAGACGCCCcAGAAGATTGCAATGAAGAATAGAAGCCCGAGTCTATCTTGGATGTCCCTATAATCTGAATGCCACCACATGAAACCAGCCAACAAAGAGGCAGCAAGCACTTGGAAAACTCGAAGAGGATTGAAGGTCTCATGTTTCCTTTCCTTTAGACTTCTTTGAATGAGGATAGTGAACTGATTAAACCATGTGTTAATACCATTCACACATTTATTTCTGTACTCTTTTGGCTCTACACTGGTGAGGTGTGTATTCTCTCTTATTGTTGTATTCAAGCACGCGTCCTTTACTTTCGATGCTAGCAAATTGTTATAAGATGTCGTCAAAATCTGTTTTACATTCGGCCTATCTCTTTCGTCTACCCCATCTTGATGCCACGCACCATTTGCAAGATCAAGCAAGAAATCAGCCGGATTCATCGGAAAAGAAGGTCGAAAATTAATCGAGTCGAAATAGCTCATCGCATCCGAACCTTTACCGAAATAAATACATCTTCCTTCGGACAAAACCAACACCTTATCAAACATCTGAAAAACCCTGCTAGACGGCTGGTGCACTGACGTCACCACCGTCTTGCCTTTATTATGTGCCAACCCGCTCAGGGTTGACACCAGCTTATGAGCCGACGTGGAATCTAGTCCTGACGTCGGCTCATCTAGTACCAACAAACTAGGGTTCACCAACATCTCATGACCTATACTCACACGCTTTCTCTCTCCACCTGACACCCCACGAATAAAACCATTCCCTATGATTGTGTTCTCACATTTCGACAATCCTAGCTCCGTTATTACAGCATCTGCAACAGCAGTCTTTTCCTTCCTTGACAAACTTTTTGGCAAACGTAGTAAAGCACAAAAAATCAATGTTTCTCGTACCGTTAAGTGCGGGTAAAGAACATCGTCTTGTGTtACAAAACCTGTTCTTTTTAATATACTTTTtGTCAGCCTTTTGCCATTAGCTAGTATTGATCCACTAAAATAGTGTCCTGGTAACCTTCCAGTTATCGCGTTTAAAAGTGTCGATTTGCCACTTCCAGACGGGCCCAGAATGGCGCACACCTCACCAGGGTGCACCATTCCGGTGATCCCGTGCAAGATAGTTCTTTCCTGAACTACAGGCAAATCATCACTAGTTGTAAACATGTTACGAAATAATAGACCATTTTGGCTAGTGTTGTTTTCGGTCTTTATTTTGTAACAAACATCTATGAATTGTAGATGAATAGGAAAAGATTTGTGATCTTGTGGTTGTGTCATGATTTTTTTTtCTTTCTTtAGG 
>contig004404
CAGAATCAGAACTCATTGTCCAACAGTCGTTAAACACAGTCATGTCAAACCGGACAACAATTATTGTGGCACACAGATTATCCACAATAAGAGACGTTGACACAATCATCGTTTTGAAAAATGGTCAAGTGGTTGAAAAGGGTAGCCATTTAGATTTAATTTCTAAAGGTGGGGAGTATTCAGCTCTAGTAAGTGTCCAAGCATCAGAGCCCACAAGCAAAATAAGTACAAAAGATGCAACCAGTTTTAGGCAAGATTCCGATCGTCAAGAAGTTGACTCGTCAGAAACAAAAACAGTGCAACCGAATGATGAAAAACAAGCATCATCAAGATCTTCGAAGAACACGCCATCAATATGGGACCTTGTTAAACTAAATCAACCTGAGTGGCCTTATGCAGTGGCGGGATCTGTGGGTGCAATTCTAGCGGGCATGCAAGCTCCTTTATTTGCTCTTGGGATAACATACATATTGACTGCTTTTTATTCACGGAATAATTCCAAAATCCGAGAGGATGTGCAACATGCATCCTTCATTTTTGTTGCAGCTGGGGTTGTAACTATACCTATATATATGTTGCAGCATTATTTCTATACATTGATGGGAGAACGCCTCACTGCTAGGGTCCGTTTATCCATGTTCTCAGCTATACTCAGGAATGAGGTTGGTTGGTTTGACAAGGATGAAAATTCTACTGGCTCACTTATGTCAAAATTGGCTGCTGATGCAACATTAGTAAGAAGTGCATTGGCTGATCGTCTATCAACAATTATACAAAATATAGCGCTCACTGTGACGGCATTTGTGATCTCTTTTATTTTGAGCTGGAGAATAGCATTAGTCATTGTTTCTACCTTTCCCCTTTTAATTGGAGCTTCCATAACTGAGCAACTTTTTCTAAAGGGATTTGGTGGAGATTACACAGCCTCATATTCCCGAGCTACTTCAATGGCTCGTGAAGCCATAGCTAACATCCGAACAGTTGCTGCATTTGGTGCTGAAGATAGAGTATCAAATCAATTCTCAACTGAACTCAACCGGCCCGGAAAACAAGCTCGTCTTCGTGGCCATATATCAGGTTTCGGTTATGGTTTTTCCCAGCTCCTCGCTTTCTGCTCGTACGCGCTTGGTCTTTGGTACGCATCCGTATTGATCAAACAAAAAAGTTCCAACTTTGGTGACATTATCAAAGCTTTCATGGTTCTAATAATCACCGCTTTATCAATAGCTGAAACACTAGCACTTGCACCTGATATAGTAAAGGGAACACAAGCGCTTGGGTCAGTTTTTGAGATCCTAAATCGCAAATCAGCCATAAATCCTGACCAACCAGATTCGACGTCGGTAGATCATATCAAAGGAGACGTAGAATTTAAAAACGTGATTTTCTCGTACCCCACAAGACCAGATATACTCATTCTGAATGATCTAAATTTGAAAATAATGTCGGGGAAGAGTATCGCCATAGTTGGACCAAGTGGGTCAGGAAAAAGTACAATTATTGGTCTAGTATCAAGATTTTATGACCCTATTTCTGGGTCTGTTTGCATTGATAATTTAGATATCAAAAAGATGAATTTAAAATCGTTGAGACGAAGAATCGGGTTAGTACAACAGGAACCTTCTTTATTCTCTACAAGTATATATGAAAACATAAAGTATGGGAACGAAGAGGCATCAGAAATCGAGATCATAAATGCTGCAAAACTGGCAAATGCTCATGACTTCATTTCTCGAATGCCCGAAGGTTACAAAACGGAAGTTGGTAACAAAGGGGTTCAGTTATCAGGTGGACAAAAGCAAAGGGTCGC 
>contig012665
CTACAATATTCCAGATCATTCTtAACctCGATCACAAGATGGTTTCTGAGGCTAGCAaGAAAAaGGCAGCTCAAAAAAaGGCTGCAGCTGCTGCTAAAAGAGGAGGGAAGGCTGCTGCTGCTGCTGCTGCGAAGAAGGTGGCGGCTCGAAATGAAACGGTGGAGAAAGTGGAGCATGGGATGGGGGGCTTGTGATATCTGATCGGACTTGTACTGGGGTGCTTTGTTCTCATCCTTTGTCTAGAGATATTAGGATAGAGTCTTTATCACTTACATTTCACGGGCATGATCTTATTGTTGATTCTGAGCTGGAGCTCAACTATGGGAGACGATATGGTTTACTCGGGTTGAATGGCTGTGGTAAATCTACTCTTCTGACTTCAATTGGACAACGTGAGCTTCCCATCCCGGAGCACATGGATATATTCCATCTTACCAGAGAGATTGAAGCTTCTGATATGTCATCACTTGAGGCCGTGATGAATTGTGAcGAAGAGAGGCTGAAGTTggAGGAAGAAGCTGAACGTTTGATTGGACAGGATGATGGCGGTGGAGAAGCTCTCGAGAGAGTTTATGAACGTTTGGAAGCTATGGATGCATCTACTGCTGAGAAGCGTGCTGCTGAGATTCTGAACGGTCTTGGTTTTAACAAAAAAATGCAAGAAAAGAAAACACGAGACTTCTCTGGTGGATGGAGAATGCGGATTGCTTTGGCACGTGCTCTCTTCATGAACCCCACTATCTTGTTGCTTGATGAACCCACAAATCATCTTGATCTAGAAGCTTGTGTCTGGCTGGAGGAAACCCTTAAAAAGTTTGAACGCATACTTGTTGTGGTCTCACACTCTCAGGACTTCCTTAACGGTGTATGCACCAACATAATCCATATGCAAAACAAGAAACTGAAGTTCTACACAGGGAATTTTGACCAATACGTTCAAACCCGATCCGAACTAGAAGAGAATCAAATGAAACAATACAAATGGGAGCAAGATCAAATAGCGTCAATGAAAGAGTACATTGCTAGGTTTGGACACGGGTCTGCTAAGCTCGCCCGTCAAGCTCAGAGTAAGGAGAAGACCCTAGCCAAAATGGAACGTGGTGGTCTTACAGAAAAGGTGACACGAGACAAGGTACTCGTTTTCCGGTTTACTGACGTGGGTAAGCTTCCGCCACCTGTCCTACAGTTTGTTGAAGTTTCATTTGGTTACACACCAGATAACCTTATTTACAAGAAACTTGACTTTGGGGTTGACCTTGACTCTCGTGTCGCATTGGTGGGACCCAATGGGGCTGGTAAGAGTACTTTGTTGAAACTCATGACGGGTGAGTTAGTCCCCCTTGATGGTATGGTGAGACGGCATAACCACTTAaGGATTGCTCAATTTCATCAGCACTTGGCGGAAAAGCTTGACCTTGAAATGTCGGCTTTGACTTATATGATGACCGAGTATCCAGGAAATGAGGAGGAAAGAATGAGGGCAGCTATCGGGCGGTTTGGTCTGACCGGGAAAGCACAAGTGATGCCAATGAAGAATCTTTCAGATGGTCAAAGGAGCCGTGTGATATTTGCATGGTTAGCTTATAGGCAACCACATATATTGCTTTTGGATGAGCCAACTAACCATTTGGATATCGAGACGATTGACTCGTTAGCTGATGCTTTGAATGACTGGGATGGTGGTTTGGTGCTTGTTAGCCATGACTTTAGGCTTATAAACCAAGTAGCTCATGAGATTTGGGTGTGTGAGAATCAAGCTGTGACTCGTTGGGATGGTGATATTATGGCTTTCAAGGAGCATTTGAGGAGTAAGTCTGGTCTATTCGATTAAGGCATTAGACCAATGTCATCATAGTCTCCATATTATACATGGTTAAGTTGGGTTGGGATCgGCCAGGTGGCTAAAACAGACCCCCAAAaGCTGAAAAaGGAAACACAaGAAtGAAAAaTACAGATATTCTTTTGAGAcTTTGGGGGACTTTAAtcACTTACCATtgCctCcTgCgTTtGCtGtCCGaTTtAGTAATaTATAtCatCTTtCTTtAAAGATTgTAAAatGTAT 
>contig010386
ATACTTCACTCTGGTCTCCTTTCTCTCCCTCACTTTGATACAaGAAGTTTTCATTCCTATTTTTCCTTCGGTCCCAAAAAtATGGAGAAACCGAATTCCAATTTAGGGTTATGGAGAACaCAATCAGATCAACTTGCAGAGACTCTATCcGCTACGATGAAATCTCAAATGTCAAACGCTAGCGAATCCTCACAAGGAGCtGAGAGTGTTGGTACACACTCAAGAAAgCCtAGTAGACAAATGGTgCTCGCGTcCCCAGGGCGAAGTGGTAGTACTGGCAAAAACACACATATTAGAAAGACAAGAAGTGCTCAAATGAAgTTTGACCTTGATGATGTTGGTAGTGGAGCTGCTTTAAGTCGAGCTTCGAGTGCTAGCTTAGGGATGTCATTCTCATTCACCGGGTTTACTATGCCTCCGGACGAGATCACAGATTCAAGACCTTTTAGTGATGATGACATACCTGAAGACATCGAAGCTGGAATGCGTAAGAAGTTTCATACAGAACCCACCTTGCCAATATATCTAAAgTTTACGGATGTGACATACAAGATAGTAATAAAAGGAATGACATCTACGGTAGAAAAGGAaATTTTGCATGGAATTAGTGGGGCGGTAAATCCAGGTGAAGTTTTGGCTTTGATGGGGCCTTCAGGAAGCGGGAAAACTACACTATTAAGTTTACTGGGAGGCAGGTTGGCGGATCCTACCCCCGGAGGATCAATCACGTACAATGACCAGCCATACTCCAAGTTCCTAAAAAGCAAGATTGGTTTTGTGACTCAAGATGATGTCCTGTTTCCTCACCTAACAGTGAAGGAAACTTTGACATATGCAGCTCTTCTACGACTACCAAAAAAaTTAACAAAACAAGAAAAAGAGAAACGAGCAGCAGATGTCATACGTGAACTTGGATTAGAGcGGTGCCAAGATACAATGATAGGCGGCTCCTTTGTTCGGGGAGTTTCAGGTGGAGAGAGGAAGCGTGTTTGTATTGGACTCGAAATAATAATCAACCCATCcCTCTTGTTCCTTGATGAACCGACGTCTGGCTTGGATTCAACAACTGCTTTgAGGATCATCGAACTGTTAACAGACATAGCTGAGACTGAAAAGACAGTGGTTACAACGATTCACCAGCCATCAAGCcGACTTTTCCACAAATTTGACAAATTAATCCTTCTTGGAAAAGGAAGTTTGCTTTACTTTGGGAAAGCGTCAGAAGCTATGGACTATTTTTCATCGATTGGATGTTCTCCTTTgATTGCCATGAACCCAGCAGAATTCTTGTTAGATCTTGCAAACGGGAACATGAATGAAGTTTCCGTTCCTTCAGAATTACAGGATAGAGTACAACTCGGAAATTCACAAAGAGAAACAAAAAGTGGGCAACATACACCTGCAGTTATACATGATTATTTAGTGGAGGCATATGAGACACGAGTAGCTGAAGAAACGAAGAAGCAACTAATGGTTCCCACACCTCTTGATGAAGATATTAAGTCAAGTGTCGGGTCAATGAAACGTGAATGGGGAGCGAGCTGGAGTGAACAATATTCAATATTGTTCACAAGGGGACTTAAGGAAAGACAACATGAATATTTTAGCTGGCTGAGGATCACACAAGTTCTTGTAACCGCGGTTATTTTAGGACTTTTATGGTGGCAGTCAGATGTTCATAGTCCACAAGAGCTCGATAATCAAGCGGGATTGTTGTTCTTCATTGCTGTGTTTTGGGCATTTTTCCCGGTTTTTACAGCAATTTTTACATTCCCTCAAGAACGAGCGATGTTAAACAAGGAAAGAGCGGCAGACATGTACAGACTGAGTGCATATTTTATGGCAAGGACAACAAGTGACCTTCCACTTGATCTGTTTCTCCCAATGCTTTTTCTCGTTGTTGTTTATTTCATGGCGGGCcTGAGACAAACTGCTGATTCATTTTTTTtAACCATGGTTATTGTCTTCCTATGCATcATTGCgGCTCAGGGACTTGGACTCGCCATTGGTGCTACACTGACCGACTTAAAGAGAGCAACAACGTTgGCTTCCGTAACTGTAATGGCCTTCATGTTGGCTGGTGGTTATTTTGTGAAGAATGTTCCAATATTCATAGCATGGTTACGTTATTTGTCGTTCAACTATCACACATACAGACTACTCcTCAAaGTGCAGTATGAAACAATTAGTCCAGTAATCGATGGTATAAAACTAGATAGTGGTTTGAAGGAAGCTACTGCCTTGGGAATCATGGTTTTTGGCTACCGTCTTTTGGCTTACTTATCTTTGCGTAGGATGAAGATTCACTGATTATCGTGATGGTTAACTGTCATATATAGTTTATTTTATCTAATACcAaagcacAaGacAagCATGTAGGGAATGAAAACATTATGCAGCCATGGTGCTACCAAGTTGTGAAAGCACAATTCAGTAGAATGTAACATAAAtAGACAAGTTTACTTGCTTTtGTAGGCCATTAGAGTTGTAACAAAAACCAAATGAATGCATTTAATCTTGTTAATCAATaCAGTAAAAAAAAAAAAAAAaaaaaaTtAAAAAAAAAAAAAAAAAA 
>contig011794
AaCAAATACAtAAAaCTGAATCTATTTAGTGAAAgagTAACTATACATAATCCTATATCTTAACAAATGAAGTAGCTAGTATTATTACAAGCTGTGAGTAAATAATTATCACCTGGTACAATTGTGACTCTTGTTGAGTTTGAGCCTAGCAATGACAAAATGTAAGTACGTTTTACCTCAAATACTTGAGGATACTGAGTGCATAAATATGCCTTTTCTCAATAGCCACAACTTTACGAGCACATGTCCCTTTAGACGTAACAACTTTCCACCTTTAGTTTCCAAGACAGAAAAGTCTGTCTGAATCGTGTTAAGATACATATCAAGATAAACTTGTGCTGTTTGTATTCTATGAGAAGATGTCAGCAATCTCTCGAGACGATTGGTTCTGCAGGCACTTCAGCAGTGAACTTGTTTATTGCTTCTCCACCAAGTACAATGTCCTGTAAATACTGTGTGTTTGCGGCCCCTGTACTTTGGACCATCTTCATGAATGCTCCTTCACGTGATATTAGTCTTTCTGGAGTATCATATTCCAGAATTTGACCGTTCTCAAGCACAAGAATTCGATTGCAGTCAATGATGGTGTTGAGTCGATGAGCAATAATGAGCATTGTGCACGATTTAAATTCTTTTCTTATTGTTTTTTGTATCAGATCATCAGTTCTGACATCAACAGCTGCAGTCGCTTCGTCAAGAACAAGAATCTTTGATTTTCTTAGCAATGCCCTTGCAAGACTCAGTAGTTGTCTTTGTCCAACACTAAAATTCTCCCCTCCCTCGGACACCTCCGCATACAAACCCATGGGATTTCTAGCAATCACACTCTTTAAATATGATCGTTCAAGAGCCTCCCAAATATCATAATCACTATGCTCGTTGAAAGGATCAAGATTAAAACGCACCGTACCTGAAAaGAGCACCGGTGATTGTGGTATAATACCAAGAACTTTACGCAAATCCGTCAATCCAAAGCTCGAAATATCATAATTATCAATCAATATTCTTCCTTTTTCTAGCTCAACCAATCGAAACAAAGCATTGATCATGGTAGATTTTCCTGCGCCTGTCCGACCAACTATTCCAACTTTTTCTGTTGGTGAAATGCTAAAAGACAAGTTATGCAAAACCGGAGGAAGACCTGGTCTATACCTAAATGCTACATTTTCAAATTCTACTAAACCTGATGAGGGCCATCCAGGTGGGGgACGATTATTCTCAACtAtAGATGGAGCTTCAGATGGCAAATCTATATATATGCCCACACGCTCAACTGCGTTAAAACTATTTTCTGCTCTACTTGCTtGTCTCAAAGCATTACTCATAAGAGTCGTGATATTtAAAGAATAaCTGAGGAGCAATCCAATtGTGGATGCAAaaGCTACTtGATCATTtgTtCTTGAAAACTGCATGACAGCAAaGgTGgCGGTTAACCATATCATTACACCTCCTAATGTTTCCaGTCTTATGGTTAGCCAACGGTTAGAGCTGAAGTTTAAAAGGGTGAATCGAATATTGTTATCCATTGATTtCCCATTTATTGTGGCCATACGATCgTATGCTTTGTATGCACGGATACTTGATAAACCATTCAATGCTTCACCAAACTGTGCATATACAGGAGATCTGGTGaTGGCGTCCAAACGTTTGACTTCCCGTGATGTGCTCTGATAATAAAGGTATGCTGTGTAGAACAGAATAAGGAGAGGCATTATGGCCCACAAAGATATCGTGCTCACAATTCCAATAAGCACAAAAGTCGAAAGTAATTGCCAAACTTGAGTCATGACATTATTGACAAGACTAGCAACATTACGATCAATATCACCAAGATCATTTGAAAACCTATTCATCATCCGCCCAAGTGGATTCGTTTGAAAAAAAGTTGTGGGAGCTCTAAGAACTGAATGCAGCATTGTATCATGAAGTGTTTTTGCTCCATGGATACTTGATGAAATTAACCAAAAAGAATTGAAAAACGTCACAATTACCTGTCCAACGGACAAGAGAGCATAGATCAGAATGAAGAAAGCAGGCCCCTGAGTTGTTGTACTGGTTTGTCCTGTCCAGTAACTTAACCAAGTGCTACTTAAAATTCGAAGGACTTCGGTTGAAATATAGCACATAAATAAGATCAGGACAACCCACAGACCTCCTAAAGCATCCGCGTACCTTGCTAAAACATTCCAGCTAACAATGCCAGTTTGCCTATCTTCTTTATTGACAAGAATTGATTTACGGTTCTTTTTtGTAGTAATGTTTAAATCATTAATTGAGTCACCTGCCACTTCATCACTATACTGCTGTGAGGATCCACTATCCGTATTGGTGGCACATTCACTTTCATCCACGTGTTCATCCATACCACCCACCTTTTCCATAAACTTCTTAAATAGAAATCCGTTTTCTGAGAGCTCCTCAAAGGTTCCTTCCTCTTTGATCATACCTTCCGAGACCAAAATAATTTTATCCACCTGAGGAAGAAAATGTAGCTGATTTGTAACGAGCACCCTCGTTTTCCCTCTCAACTCTTCCTTGATACATTTTTCAAAAACCTCTCGACCAACATGAGTATCTAGAGCACTCAACGGGTCGTCAAATATGTACACATCCGAGTTGGAGTACACTGCTCTAGCCATTGAGACTCGTTGCTTTTGGCCACCACTAATATTCACCCCTCTTTCACCAATCTCAGTGAGATCACGACCTGGCAGAATATCAAGGTCGTGCTCCAATGCAGTCACATCTACGGTTTTCCAATATCTTGAAGCTTCAAATTTAGATCCAAATAATATGTTTTCACGTACTGTAGCATTGAATATCCATGAAACTTGAGGGACATATGCAGCGGTTCCTCTGATGATAGCACTGGAATTTTCCAAAGGAGGAAGCTCACCAAGCATTGCTGAAATAAGAGATGTTTTTCCTTCTCCTGTACCACCTACGATAGCAACTAAGCTGCCGACTGGTATGTCTATGTTTATATCTGCTAATGTTGGTTTTGGGGAATTTGgATCCCATGAAAagTTGCCATTTTTTATCGAGATTGCAGGAAGCCCTGGTTCAAGAGGTGGATTGGGTAACAGAGTTCTCTCTTCTGCTAAAAGTAGTTCTTCCACACGCTGCAAGGACACATACGCATTGACCGCCTGAGTTATTATATTGGGAAGCGTGTTTAAAGGAGTTCGAAGCACTGTAAATAAGGAAAGCGATGTGAAAGCCCTTGAAGGTGTCAAATCTCCACCAAGTAATGTGAAGAAACCAAATGAAATCACCGCCACAAGAACTGGAAGACTGTTCAGAATGAAATTGTTGCACGCTCCCAAAAACTGTGCTTTCCATAACCATAGAAGCTCATCTTTCCTAATAGTTTGAATTTTAGATTGGAAACTTTGCTCCCATGCATAGCATTTTACGGTCTCTATTGCTGCCAAAATTTCACCCATCAGTCCTACTCTTTTGTCAGTGTAGTGTAAGCCTTCCTTAGATAATTTCCGCATTTTGCTTACAATCATAGTCTGCACAGGGAACATGAGAATCAAAATAAGAGAACCCACAAGTGAAGCAACCCCTAACTGCTGGTAAAGAAGAATCATGGAAAGTGTAATTCTGAATGGAGCTGACCATAAGCCATGAAGTTGATTGCATACTTGCTGCATTGCATTAGCATCTGTTGTTATCATATTTGTTATTCTCCCAGACGGAACATTCTTTCGGGCTTCATGGGTTAGCCTCAAGGATTTTCTAAATACAGCAGCCACCAAAATTGATCTTATTCTGAaCCcGACCCTAGCTACATTCTGAAAGTATTGAGCTTCACATAGAACTCCTAATGACACACCAACAAAAATTGAAAAGGCATAGACATAGCCAATCCATGAAGGATCACCTCGTTGTAATGACTGTAGGAGATAACTTAATATAACAGGCCCGACGAACTGGGAAAGATCATTGCCTATTTTGAAAAGGCCTCCAAACCAGAATCTTCCTCCAACTGTATTATTTAGACATCGTATAAGAAATGGATTTGACTTCTGAGATTCTTTAACCcAACATTCTTGGAATTTTTtACTCAGTGTCTCAGTCCGGTCCCATGCGTCTAACATCCAGACATCTcTTTCTGTTATAGgTTTtCGgTAGCCCTGCTCCATAAGGGGCGTCATCcaTCCAAAATatATTCTtGAAaTTAtgTTGgCATGTCTCTCGGGACAAaTATGCTCTCCTCcACcAaGCACCTCATACTTGATGTCGTCAACAGACTCGGTTTGAAGTGGgaTATGACCCAGGTAAGTATCCAAATTTGGTATGTAAGCAAGAAGAAATATTCCAAACAAAGCCTGGCAGAACAATGAACTGATGTAGACGTAGAGTACATATCTTGCGTATAAATCTTTTACTGAAAGAATGACACTAAGTTTCACAATGTCCGCAACCAAGACATAAAGTACACCAAACCGGACATACCAGCGAAACTCTCTAACATACACTTTGGTTTCAAGAAGAGTCATGATCACCAATGAGCTCCAAACAAGGGTCTCAAGTGTAAGCGAAACCACCTCAAATGGAGCAAGGCTAGTTTGTGCATCAAAGTCAAACATCGAAACACCAAAAAGTAACCTATACATGGACTCTGtAGCGGAATAACCAGCTAAAAAGGCCAACATGTAATTATAATACTTCGACCGTAAGCAAAATCTCTTGACCTTAACGTCTTTCATGGTCAACCATAATCTGTATAAGCACAAGCCCATCAAAGCCAAATTTGATAGACAACCCACAACAGATTCAATACCACACGGTGTATAAGCACCAAGAGCACTAGCTGTTATTTTCGCCCAAATGCCATTTTCATCTGGCCGGCAGAACCAAACCAGTGGCTCAAATCCCATGATTTTTATTCCTCACTCTACACAATATCACAATGACAGTTCAGATATGACTTGTGGCGAAGTTCCCTTTGCATGGGAACCAATGAGTgATCC 
>contig012009
ctGTAaatGCCGTGCCTCCAAAAGAATATGCAATCTGACTTCCGAACCGAAATCTACAACCCTAAGCCTGAACTGCCCAGATCGTAAAGgCTACATCCACCAcCATCACGCCACGTGTCACCACCCATAAGCTCTATCAGAACTGCAGATGGCTGACATtATGAGTCAATtCAACAATGTGCATGCATATCCATTtGTCTATATTAGTCTATGCTGAcGcTtCCCAAAGTGAGGCTGCATTAACCGCACATACAAACCGTTCTTTCCCATTAAAGAATCGTGGgACCCTTCCTCAACGATCTTACCCCCGTTAAGTACAACAATGTTATCAACATGCCTCATCATAGCAGCTCTATGAGCTATAAGAAtGGTCGTTTTGTTTCCCATGACTAACGTATCAAGAGCCTCTTGAACCACCCGACTTGACTCAGACTCAATAGATGAACTAGCCTCGTCCAATAATAAAATAGGTGCATTCTTCAACACAACTCGAGCAATTGCAATCCTCTGCTTCTGGCCAGGTGTTAAATCCACGCCCCTCATTCCCACGTGAGTATCATAACCATGGGgTAAGTTGCTGATGAAATGGTGAGCATTTGCTATTCTTGCAGCTTCTTTGATCTCAGCCTCGCTGGCATTGTGTCTTGCATATATGATATTTTCCCTAATCGTGGTTGAAAAGATTATGGGTTCTTGTTGAACAAGACCAAGATGATTTCTCAACCATCTCAAATTAAATTGCTTCAAGTCTCGTCCATCTAGCATTACCTGACCAGCAACTGGATCAAAAAATCTTTCTATCAAAGAGATTATAGTGCTTTTCCCTGATCCTGAAaCCCcGACAACCGCCACTGTTTGACCACCAGTGACTTTGAGACTGAAATTGCTCAGAACCAAAATCTCGGGGCGAGTTGGATAAGCAAAGTCAACAttcttCAACTCGATGCTTCCATAAACAtTTGGTGGCTTCAAaGCAGAAGGATCATCTGGCTCAATCTTGGgTTCTCTATCTATTATCTCAAATACGGATATTAAAGACTTtCTTCTTTTGAGAATATATGGAgCCAGACCGAAaGgCTCCACAAGGGCAAAGgTtGCAAAaGaGAAGACCATGTACTCTTTGAGaGCAGTTGGGAGATCTATATAATTGTtCTTAACACAGAGGGcGGTGTACCATAAGAGAATGGCATtACAGGCAAAAaGAAGAAACTGtgAAAAACCAAAGGCAAAACCGATaGCCaTGCCATGAAAGAAGCTTTGATAGAATATCTTGCTtAATTGCAATCTGTAAAGCTGCATAaCTTTGTtACCAGCACAGAATGCAACAACAGTGTATATATTTCTAACcGcATCctCAAGAACCAGAGATGCTTTTCTGTGCATCTCCTGTATCCCCTTTGAAAATCCAGCTAACCAAAGTTTCTGAGCAATGGCAGAAAGAGTCAGAACTGGCAATGTGGCTATAGCCACAAGAGCCAAACGCCAATGTAAAATCACTCCTATTGCAATTGCTACTAAAACGGCTGCACAATCTTGAATAAGTATAGAAAGTCGGTTGCTGAAAGCTGCTCTCACAAATGTTGCATCATTTGCTAATCGCATGGACAATGTATCAGCACTGTTCTCTTCATCATCAAACCATCCAACTTCATTCCGAAGCATTGCAGAAAACATCATTCTTCGAACTCGTTCAGTCATCTTCTCTCCCATTATACCGAAGTAAAAGTGCTGCAAAAAGTTTGCAACTACAGTCACAACACCCATGCCGGCAATAATCAAGCACCATTTGTCTACTTCATCACGTATGTTGTTGTGTCTGTCGATTTCATTTCTATAGTACGCTGTCACTATTAAcGCAATAACATAAGCAAGAAGAGGGTTAAAAGAACCGAATATTGCAGCACCCGTACTTCCTAAAACAGCATACAGCCATTCAGCTAAACTCAACTCTATAAGTCTCCAAATTGATGGTTCTTTCTTATGTTGTTTTTCTTTTACCGGTTGAACCCTAAtTGGCTTTTCAGTAAGTTGGGAATTAGGTCGACTAAAAGTTTGTGAATGTGAACGTTCACTTTGtGGATCAGATGTTAACAAGGGTGAAATAGGTGATTCAGGATTAGAGCCGTTAGATGTTTGTCTGCGAATAGCATGAACATCCAGCTTCGGTAACTCGGGTAGTCTTCTTTCAAAACTGTCTTGTCTTTTTATTGTGGGTTCTTTGTTTGTTCCATCTAATGAATACCCgTTTTCTTTTTCAGTTGGGATCGGATTTTTTGGCGATTCATATGACCCGTAAGCAGAATCTTGAGGGCGAGTTGAGTGTACATTAGAAGCTCGTTGAAGTGATGGTGATTTGGCAAATTTAGGAGATGTTGGTTCTGAAGAATCTTTTtCTATcTGTAAAGCTGCAGTTTCATTGTAGGTTCTCGTAGGCATCCTTCTAGGAAGTTTGGCTGCTTCTTCACATCTCAGAAGTTCTGCATATAACCCATCTGAGGCTATTAATTCATCGTGTGTCCcGATCTCCATTAACTGACCATCCTCCATCACAGCAATAAAATCAGCATTTTTtATTAAAGAAAGCCGACGAGCAATAATGATAGTTGACCGTCCTAACATCAAGAGATCCAAAGCCTCCTGAACAGATCTTTCAGCTTCAAAGTCTAGTCCACCTGTCACCTCATCAAGAAGAAGAATAGACGGGTTCGAAAGCACTGCCCTTGCAATAGATAGCCTTATTTTCTGTTCTTCTGTTAACGATAAaCCAGCTCTGCCTATCTGTGTGTCATATCCTTTCTCAAGTGaGGTAaTAAATGTATGTGCATGAGCGATTTTCGCTGCATCTTCAaTTTGAAGTGCaGTGGCaTCTCTGCCATAAGCAATATtGtCTCTTATACTCAAGCTTAACAAAGcAGGTTCCTGAGTTACTAAGCCAATTTGGCTTCTTAaCCATTCCAaTTTCAGATTTTtGAtATTCTCCCCATCCAAAAGAACTTcGCCTAAATTAGGa 
>contig018538
GGGTCCTTCTCCTCAAGGGTGAGAAGCATTCTTGCGGCATTACGGATACGGCTAAGAGCATACTGCACCCTCCAGAGCTCTCTCTTACATCGAAGACCATACTCTCCAACGAGTTTCAACTCAGCATCCAAACGCTCCTTCTCATATGGACGCCCGTTGTCCAACACTCCAGTTTTCACCATCTTCAGCGACTGgTGTATCGAGAaGCCTCTTATCCTGCCTTACAATTTCAGCAAGCCTACACTTATTTAGCACCTCCCAAATTTCATGATCTGAATGTTGTTCCAAAGGGTCAAGATTACTTCTCaTGGTTCCTTGAAACAAAGTtGGATCTtGTGGAATTATCCCCAaCTTAGACCTCAAATCATGTAACCCAATTTTTGAAATATCGAGCCCATCAATCAATATtCGGCcTTTTGTGGGCTCCACCACCCGAAaTAGAGCCTGGATCAAGGTTGACTTTCCGCAGCCGGTTCTtCCCACAACCCCTATCTTCTTTtGAGCCGGAAAaGTACAAGTGATTCCTCTCAAAACTGTtGGAAGAGCAGGgTGGTATtGAACATGTAAGTCTATGAGCTCGATTTGTCCTCGTGTCGGCCAGTTAGGGTCTGGCTtGCAGTTTTCGATAACTtCAGGAGCTACACAGTG 
>contig000348
CTCTTTGAATCTGATTTCAAGAATTGTTGGAATTTCATTAACTTCCCGATTTCCACTTGTTTCACATTGTCAATGGATTGAACTTCTATATTCTCGATATCTCCTTGTTTCATGACATTGTCATTGGCTTGAACCTCCTCAACTTTCCCGACTTCATCCAATTATTGGATGGCTTGGGCTTCTCCAGTATCAGCTAGTGATCCAGCTCCTGTCGAAGGCTCAACACTAATCATTGTTTATGTAGCTTTAGCAGCTGGAAGTGCAGTATGCATACTTGCAAGAGGCTTGCTTCTTGCAACTGTTGCATATAAAGCTGCTACTATTCTATTCCACAAGATGCACTTGTCTATTTTCCGGTCGCCCATGTCTTTCTTTGACTCTACTCCAAGTGGACGAATACTAAATAGAGCATCTACAGATCAAAGTGCAGTCGACATGCAAATTCCGTACCAAGTCGGATCATTCGTATTTGCCATCATTCAGCTTCTTGGAATCATTGCAGTTATGTCACAATGTGCTTGGCAAGTGATCATAGTGTTCATTCCTGTTGCGGGAATGTGCATTTGGTTACAACAATATTACTTGCCATCAGCAAGAGAAATGGCACGTTTAGTTGGAGTATGTAAAGGTCCTGTGATACAGAATTTTTCTGAAACAATATCGGGATCTACCACCATTAGAAGCTTTGATCAACAAAGCAGATTTCAAGACACGAATCTGAAACTAAATGACGATTTTGCTAGACCAAAGTTTCATGCTGCTGCTGCTATGGAATGGTTAGGCATACGGTTGGATATGCTGTCATCTTTTACTTTTGTTGTGTTTTTAATTTTCTTGATATCTATCCCGGAGGGAACCATTGATCCTAGTATTGCGGGCTTGGCTGTTACATATGGACTTACTTTAAACACTTTACAAGGATGGGTTGTGTGGACTTTAACCAATCTTGAAAACAAAATAATTTCCGTGGAAAGAATACTTCAATATTCTTCTATTCCGAGTGAACCTCCACTTGTTATAGAATCAAATAGGCCCGATGATCAGTGGCCGTCACAGGGTGAAGTCGATATACGTCATCTTCAGGTTCGGTACGCACCACATATGCCACTTGTGTTACGAGGTCTAACGTGCACTTTCAGTGGTGGAAAGAAAACCGGGATTGTAGGAAAGAACCGGTAGCGGGAAGTCAACTCTGATACAAACACTCTTCCGCCTTGTGGAGCCTGCAGCTGGACAGATTCTGATAGATGGAGTTAATATATCCACAATCGGACTTCATGATCTTCGTTCAAGATTGAGCATAATTCCTCAAGATCCAACCATGTTTGAAGGAACAATCCGTAGCAACTTAGATCCCCTTGAAGAGTATACAGACGATAAGATTTGGGAGGCACTCGATAAGTGTCAACTTGGAGATGAAGTGAGGAGCAAGGAAGGGAAACTCGACTCACCAGTTACCGAGAATGGAGAAAACTGGAGCATGGGTCAAAGGCAGCTTGTGTGTCTAGGGCGGGTGCTACTCAAAAAAAGCAAAGTCTTGGTACTTGACGAAGCTACTGCATCAGTCGATACTGCAACTGATGGAATGATTCAACAAACACTCAACCGACACTTTAATGACTCTACTGTTATAATGATTGCACATCGGATAACATCTGTGCTTGATAGTGACATGGTTCTGGTTCTAGAACAAGGTTTGATTGAGGAATATGATTCTCCAACAAAGTTGCTGGAAGATAAATCGTCTTCGTTTGCAAAGCTTGTTGCAGAGTATAGTATGCGATCGAGTTCCAGTTTTGAAAACTTAGCAGCAACATAATAATTTGAGTGCAAAAATTGGTGCTTGATGATCTGATCTAGATTAATGCTCGAAAGTGCACGTAGAATTCGAGTGTTGGCTAGGTTATATTGGCACGAGGAGCTTGGGGGCACTTAATGATCTGATCGTGTTCCCTCGAACACGCATATTTCCACTGTTTTCTAAATTTTGGTTTTGGGCAAGATTAATTAACTAGTTTCTTCTTGTAACCTGTTTAATATTTACCAATGTACTTAACAATTAAAGATGATTTTTAATCGAGTTTTGAAGTTTATAATTAAAGGATCCTTCTTTCAGTATCATATATGGTTTGTACAAGACCATTTCTTTTAGGTGAAACTATGAAAATTACAATCAAGACGATTTCTTTGATGTACAAGACCCAACTCATGGTTTGCTATATGGTTTGTACAAGGTTAGGGACTTTGATCAATGTAATGTCGAAAATAACAG 
>contig010962
gttttgttaatgaaCatgttGCAGaaagCtAtGAAatcacaagatgaaagtagcaaacttgtagctgAAGCAGTCTCAAATCTGCGTAcaGTcactgccttttcATCTCAATCACGAATCCTcAAAATGCTCGCaGAgACCCAAAaGgCtCCAaTGCGtGAAAGCATCAAGCAaGCTTGGTATGCTGGATTTGGTCTTGGGTTTTCaCAGAGCcTTATGaCCTgTACTTGGGCTCtaGaCTTTtGGTATGgTGGTaAAATTATCAGTGACGGtCAACTTGGGTCAAAGGCACTTTTTCAGACTTTtATGATCTTAGTcAGtACCGGGAGGgTCATTGCAGATGCGGGTACCATGACAAaTGATCTAGCCAAAGGGTCTGATGCTGTGCAGTCTGTGTTtGCTGTGTTGGACCGTTACACTTTGATAGAGCCAGAGGACCCTGAAGGTAAAAagCCCGAAATCaTTACAGGaCATGTAGAGATACGcGATGTGGACTTtGCATACCCTGCcCGgCCTGaTgTCATGATcTTCAAAGGgTTCTCCATCAAcATaGAAGCTGGGAAATCAACTGCgaTTGGTTGGACAAAGTGGGTCTGGAAAGTCGACCATAATTGGGTTAATCGAGCGTTTTTATGATCCACTGAAAGGCATGGTTAAAGTTGACGGAAGAGATATAAGGTCGTACCATTTAAGAACTGTAAGGAAATATATCGCACTTGTGAGCCAAGAGCCGGCGTTATTCGCGGGCACTATACGTGAAAACATCATATACGGGGCTTCTGAGGATGTTAGTGAATCAGAGATCATCGAGGCTGCAAAAGCAGCCAATGCTCATGATTTtATAGCCGTTTTGAAAGATGGGTACGATACATGGTGTGGTGATCGAGGGGTACAACTCTCTGGGGGACAAAAGCAACGCATTGCTATAGCCCGTGCTGTGTTGAAGAACCcTGcAGTTTtGTtACTAGACgAAgCCACTAGtGCATTAgATAGTCAGTCAGAAAAagTAGTcCAAgAtGCGcTTGAGCGGATGATGGTGGGACGGACAAGCGTTGTGGTGGCCCACCGCTTGAGTACCATACAAaGTTGTGAtACAATTGCAGTtCTGGAG 
>contig005669
TAAGTCACCCCGAATATAACAGATCTATTTGGGTAAAACTATAGTTGATAACTATGTTATACTCTATTGTTTTCCACAATCTAGAATTGGAAAGACAAAGAGAATATTGCAAAATGCAAATTGTACTCTTCTTAAATATAGTTTCAAGCTTATTTAGATTTTAAAAACAATTTGATGAGAAAATTATGTAAAGTGTTTCGTCTATATCATATCTTTTCTTGTCTTTATTGGACAACTGTTGGAACACACGCTTTATTTAGATTATCTCCAACGTTCATTCTCTCAATATTTTCATCCCGTGAAAACATTTTAAATCTTAGTATGCATCTCCGTACGTACTTTCTTATGTATAAAGTGTAGAATGTCTCTCTAATTAAGGTGGTATCAATTAAGAGAAACATTTGTTCGTAACGCTCAAAATACCTTCAAGCCGGAGAAGAAGGCGCATTCTTTCTTATGACATGGTCGTCGCAAGCGCCATGAAAGCAGGTTTCAAGCTTTCTGAATTTTTAGAACCATGGCTGCAACCAGGCTCACCCTGCTTGTGGGAAAGTGCCAGCATTATTCTCCAGCTTGGGTTCCTTGCAGTCCTGCTAATCGGATTTGTGAAAAGACTCATCGAGTCATGGTGCATCAACAAAACAGAAGTCAAGAGGCGGGAAATGTACAACACCAATATGAAGATCGGCATGTCATACAAACTGAGTCTATGCTGCTCCGTTTTGTTACTAGGAACACACATTATGATCCCACTAACTTTTAAGAGAAGAAGTGAAGCACATTGCAAACTAGAAATCCCGATACTATTATCAGAAATCATGCAAATTGTTTCTTGGGTTATGACCTTAATTGCACTGTACATGATCCCAAAACACAAGAACATTGACTTCCCTTGGATACTAAGAACATGGTGGCTATGCACTTTCTTGCTAACCGTCTCCCGGTTTACACTAGATGTCCAGTTTCTAGTTTCCTATCATGGTCATCCAGGACTACTCGAATACATCGACTTTATTGGACTTGTTTCCTCAACCTGCTTGTTGTTTCTAGCAATACTAGGAAAAACCGGCATAGTCTCGGCTAATCAAAATCCTATCACCGAACCATTTTTAGATGGGAACCAAAAACACCTTTTACAAGAAAAACTAGAATGCCCGTATGGGAAAGCCTCAATTTTTCAACTCATTACATTTTCTTGGATCAACCCTTTGTTTGTTGCTGGAAACAAGAAACCACTCGACCAAGATGAAGTCGCAGATGTTGACACCATGGATTCGGCTAGTTTCACATCAGAATGCTTTGACAAAAGCTTAAAGCAATGTAACACTGACAATCCTTCTATCTACAAAGCAATCTATTTTTTCACAAGAAAAAAAATTGCCATCAATGCCCTTTTTGCCATTACAAGTGCTGCTGCGTCATATGTGGGGCCATATCTTATCAGCGACTTTGTGAATTTTCTGAACGATAAGAAAACGAGAAGTTTAACCAGCGGCTACCTAATTGTGCTCGGTTTCTTGGCTGCCAAAATTGTTGAGACACTAACACAACGACAATGGATCTTTGGTGCTCGTCAACTAGGACTCCGGCTCAGGGCGGCTTTGATATCACATATCTACAAAAAAGGGCTTGTCTTATCAAGTCGTTCATGCCAAAGCCACACAAGTGGCGAGATTATTAACCTTATGAGTGTTGACATCCAACGAATAACGGATTTCATGTGGTACATAAACACATTCTTTATGTTACCTATTCAAATCTCGTTAGCAATGTTTATTCTTCACATAAATCTTGGACCAGGATCCTTTGTTGGATTAGCAGCAACAATAGCATTAATGAGCGGGAACATACCTTTGACTAGAGCGCAGAAATGGTACCAGTCAAAGATTATGGAGGCAAAGGATGCCAGAATGAAGTCAACTTCAGAAGTTTTGCGAAACATAAAGACACTAAAACTTCAAGCATGGGATACTCATTATCTACAGAAACTCGAAGGTTTTAGGAAAGTCGAGTACAACTGGCTGTGGAAATCACTTAAACTGAACGCCTTTGGTGCTTTTATTTTCTGGGGTGCACCAACTTTCATCTCTGTGCTGACTTTTGGAGGGTGTGCTTTGATGGGGATTCCGCTAACAGCTGGGAGAGTTCTTTCAGCATTAGCCACATTTCGAATGTTACAAGATCCCATATTTAATCTACCAGATTTACTAAATGTAATTGCACAAGGGAAAGTATCTGCGGATCGTGTGGCTTCTTACCTCCAGGAAGAAGAGATTCAGTCAGACACGGTTGAGTTTGTTCCAAGATGTCAAACAGAATTTGATGTCACAATCGAAAACGGAAGATTTAGCTGGGACCCTGAATCAGGAACCCCTAATCTTGATGAAATTCAGCTACAAGTGAAAAGGGGAATGAAGGTAGCCATATGTGGAACCGTAGGTTCGGGGAAATCTAGTTTGTTGTCATGCGTACTCGGTGAGATGCCTAAATTATCAGGAAACCTAAAGATCAGTGGTACTAAGGCTTATATTCCGCAGTCTGCATGGATCTTGACAGGGAACATCAGGGAGAACATATTGTTTGGGAATGCTTATGATAAAACAAGGTATGACAAGACAATCAAAGCGTGTGCATTGACTAAAGATTTTGAGCTTTTCTCCACCGGAGATTTGACAGAAATTGGAGAAAGAGGTATAAACATGAGCGGAGGCCAAAAGCAAAGGATTCAGATAGCTCGTGCAGTTTATGATAATGCAGATATATATCTGCTTGATGATCCCTTCAGTGCTGTTGATGCCCATACAGGAACTGAACTCTTTCAGGAATGCCTTCTCGGTATGCTAAAAGAGAAGACCGTGCTCTACGTCACACATCAAGTCGAATTTCTTCCAGCCGCAGACCTCATTCTGGTTATGCAAAATGGAAGAATAGCTCAATCAGGAACTTTTAAGGAACTATTGACACAGAACATAGGATTTGAAGTTCTAGTTGGAGCTCACAACCAAGCACTAGAGTCAGTGATAGCAGTTGAGAGTTCGAGTAGAGAATTAGAACAAACAGTCGGAGATGAAGAAGCCACTTTGATCACAGAACTGGAGCAAACTAGGCAAGATTCAGACCACAACTTATGCACAGAGATGTCGAAAAAGGAAGGTAGATTGGTGCATGAAGAAGAAAGGGAAAAAGGAAGCATAGGGAAAGAAGTTTACTGGGCTTACTTGACTTTAGTTAAAGGCGGTCTTCTAGTCCCATTCATACTTCTGGCTCAGTCTTCGTTCCAGCTGCTGCAAATTGGTAGTAATTACTGGATGGCATGGGCGTGTCCAACAGATTCAACTGAGATAGTGACTGGGATGGGCTTCATTTTACTTGTTTACACACTTTTGGCGGTTGGAAGTGCACTCTGTATACTACTTCGAGCTTCACTTGTTGCAGTAACAGGCCTTCTGACTTCAGAAAAGCTTTTCAATAAAATGCTCCACAGTGTTTTCCGCTCTCCCATGGCCTTCTTTGACTCAACTCCAACTGGAAGAATCTTAAACCGGGCATCCACAGATCAAAGTGTGATAGATTTAGAGATTGCAAACCGAATAGGATGGTGTGCATTTTCAACAATTCAGCTTATTGGAACGATGGCGGTTATGTCACAAGTAGCATGGGAAGTATTCGCCATCCTTATACCAGTGACAGCTGTCTGTGTTTGGTACCAAAGATATTACCTACCAACAGCAAGAGAATTGGCACGATTAGCAGGCATAGAAAGAGCTCCAATCCTTCATCATTTTGCAGAGTCACTCACGGGTGCTGCAACAATCCGTGCTTTCCAACAACAAGACCGGTTTATTGAGAAGAATCTTTGTCTTATTGACAATCACTCAAGACCATGGTTTCATAATGTTGCAGCAATCGAGTGGCTTTGTTTTAGGCTCAATCAGTTATCAAATTTCGTGTTTGCCTTCTCATTAGTTCTCCTTGTTACTCTTCCAGATGGAGTCATTGATCCAAGCATTGCGGGATTGGCGGTGACTTATGGAATCAATTTAAATGTTCAGCAAGCAGCTGTTATATGGAACATATGCAATGCGGAAAACAAAATGATATCAGTGGAAAGAGTGTTGCAGTACTCAAAACTTACTAGTGAGGCACCTTTGGTAATTGAAGACTCTCGACCATCAAACGAATGGCCACAAAATGGCACAATATCCTTTACAAATCTGAAGATTCGATATGCAGATCATCTGCCGTCCGTTTTGAAAAGCATTACATGCACATTTCCAGGGAAAAAGAAAGTTGGTGTTGTTGGTAGAACGGGAAGCGGAAAGTCCACACTAATTCAAGCCATTTTTAGAGTTGTAGAGCCTACAGAAGGATTCATCACAATAGATGGTGTAGATATTTGCAAGATAGGCCTTCATGACTTGAGATCAAGACTTAGTATAATTCCTCAAGATCCCACCATGTTCGAAGGAACAGTTAGGGGAAACCTTGACCCCCTAGACCAATATCCTGATGCGGAAATCTGGGAGGCATTGGACAAGTGTCAACTTGGTGATATAGTTCGTGGGAAGGAAAAGAAACTGGAATTTCCAGTGGTTGAGGGAGGAGAAAACTGGAGTGTCGGGCAACGACAATTGTTTTGTCTTGGTAGAGCATTGCTTAAGAAAAGCAGCATTCTTGTTCTTGATGAAGCAACGGCATCCATTGATTCTGCTACCGATGGAATTTTACAAAAGATAATTACTCAGGAATTTAAAGATAGGACTATTGTGACAATAGCCCACAGAATCCACACGGTTATAGATAGTGATCTCGTCTTGGTGCTTAGCGATGGAAAAATAGCGGAGTATGACAGCCCTGCAAGGCTATTGGAAAGAGAAAACTCATTCTTCTCAAGACTAATTAAGGAGTACTCGATGAGGTCGAATTTTGACACAAAGTGAGCTAACTAAAACCCCCCATCGAATCCGAAGAAGATGAAAGCCAACATATCAGACTGCTTCGTAGATACAGATATGTTTCTGCTTGTGCTCAATCTAGCCCAGATTATTGTTAATCAAATAAAACGAATCAAAACAGTTGTGCTTCTAAAATTTATCATGAACATATAATACTTGTTAGTTTAGTGTCGTAAAATGGCCATCTATAAATTAGGTGTTACTTAAACAGCCTGTCTTAAATAATGCAACCTAGCTAGTGATTGTTAGATCATTTAAATTATACAGGATGATCGTTTTAACATTTACATGTCCGCGGTCTGCCTGAAATTCTTATTCGAGCAAGACGGTAGTGTTGTCACATG 
>contig000069
ACCTTTCTCGACGATGACTCCATTCTTCACGACTGCAATCACATCTGCTCCTTTAATAGTTGACAACCGATGAGCAACAACAACTGTGGTCCTGTTAACCATCACCTTGTCCAACGCGTCTTGAACCACTCTTTCTGATTCAGCATCAAGTGCACTTGTAGCCTCGTCTAACAATAGTATCTTAGGACTCTTCACAATGGCTCTAGCAATAGCGACTCTTTGCTTCTGCCCACCGGACATTTGTACACCACGTTCCCCTACAACTGTATCATAGCCTTGGTGTAACGCACTAATGAATTTATGCGCGTTTGCTAATTCAGAAGCAGCTATGATTTCTTGTTCGGTTGCTTCACCATCTTTTCCATAACTAATGTTGGCGCGGATTGTGTCATTAAATAGCACGGGTTCTTGGGACACTAGACCCATCTGCAGCCTTAGCCATTTTAGTTGAAACTTTTTCAGCTCGACTCCATCTAGTGTAATAGACCCTGAATCCGGATTGTAAAACCTTTGAAGAAGTGAAATAACCGTTGATTTACCGCTTCCACTCTCACCAACCAAAGCGACCGTTTTGCCACTGTGGATTGTTAAGCATAGATCACGAAATATCTCTACATCGGGTCTTGTGGGATATTTAAAGCTAATGTGACGTAGCTCGATTTCCCCTTTCACGGTATCCAGTGTCGTACCTGATTCATCACTTGGGTCGATCTCTGACTTTCGGTCAAGGATCGCGAAAACTGATACCGCAGAACCTTTTGCTTTGCTTGTATCGGGTGCAAACGAGCTTGATTGAGAGATTGCTAACGCCGCCATTGTCAAAGCAAAAAATACCCGAAAAACATCTGTGAAATTAGTATATCCTGCCTCAACAAACCGAGCACCAGCGTAAAAACTGGCTCCATACATACAAAAAAGTAGAGCAAACGATACCCCAAACCCGATCCCACTGATTAAACCTTGTTTTATCCCAGACTTTTTCGGACCTTCACATTTATCTCGATAAAGTTTCATAACTTTTTCCTCAGCACAAAATGATGCAACCGTCCTTATGCTCCCAACTGCATCATTTGCTACTTGACTCGCTTCTTCATACATTAACTTAGCATCAGCACTAAACCCTTTCATAAATTGCATTTGAACATATCCATTAACACTCATTAAAGGAATGAGTACAAGAATAATAAGTGCTAATTGCCAACATGCTGTAAACGCTATCACCAAACCAGAAATTGCAGATGCCGAATCTTGAACAAGTTGAGCAAGCGCGTCACCAACTAAACCACGAACATTGGCTGCATCAGCTGACAACCTTGCACCAATTGCACCACTCGAGTTTTCCGGCTTATCAAACCAACCAACCTCCATGTTTATCACCTTTTCAAAGCATAATGCTCTGATCCTTTTTATTAACTTAGACCCTGCAATAGCAAACAGATATGATCTCCCGGGATAAGCTACAAATGATACTACTCCAAGGACGACAAACATTAAGGCCCAGAATTTTGAGTCTGACTTCATTTTATGAGGTGGTTCATAAAACGTCTTGATCATGCTAGAAAGCAAGATACTGAAAATAGGGAAGATTGTTCCGTTAACAATTGCAGCTATAGCACCAAGTATGATCACGGGTAATTCTGGTTTGTTGAGATAAGCAAGTCGGCGGATTGGAACCTTGGGTGGTTTTTCGGAGTCTTTTTCGTCATTAGGGGATTCTATATCCATAGGTTCTGCAACACCAACTGTTGGCATGCCAAATGAGACAGATGCCGAGAGGCGGCGACTGCTGGATGAATCTCGGCTTATTGATCGTTGGTAGGATGTTTTTTGACTTGATAGTCTTCTGAGATCTTGTTCTTCTGAGGTATGCTGTTTTGAGTCGCCGTTGATGTCTTGTAGTTTGATGAGTTGTGTGTATGCTCCTTCGGGATCTTGGATCAGTTCTGAATGTGATCCTTTCTCAACCATCTTTCCGCGATGAATGACAGCAATCATATCAGCATTTCTGACTGTACTCAAACGATGTGCAACAATAACAGTCGTTCTGTTCACCATTATCCTATCCAACGCCTCTTGCACAACTCTCTCAGATTCTGCATCGAGTGCACTTGTTGCTTCATCCAACAGAAGGATACGAGGATCTTTTAGGATCGCTCTTGCAATAGCAATTCTTTGCTTCTGTCCTCCAGAAAGTTGTGTTCCATGCTCACCAACCATCGTGTCAAGTCCTTGAGGTAGTTTATCGATAAATTTAGCAGCATTTGCAAGCTCAACCGCAACTCTAATCTCCTCATCAGTTGCACCATCTTTCCCATACATAATATTTTCCTTAATACTCGATGCAAACAAAACTGGTTCTTGACTAACAAGACCAATTTTCTGTCTGATCCATTTTAGTTGATATTCTTTAAGATTAATATTATCGATAAGAACTTCCCCTGATTGAGGATCATAAAATCTTTCTATCAGACTTATCACCGTCGACTTTCCACTTCCACTCTGTCCAACCAACGCTGCAGTAGTGCCACTCGAGACACAAAGAGAGAAGCCACTGAATATTTGCTCATCTGGTCTTGCTGGATAAGTGAAATATACATCTTTCAGTTCTATATCACCACGAATATCGCTTAATACTTTCCCCTTTGTGTCTGACGCGTCTATTTCAGGTTTTCTGTTTATAGTTTCAAACATCTTGTATGCTGCAGCCCTTCCCGCAGCAAATGCACTCAAACAAGGAGACGCCTGTCCAAGAGACATGGATCCAGTCAGCACTGCAAAAATTACGGTAAGCACAGTCCCCCCATCGTACCCCCTTTCGAGTATCATCTTTGTACCATACCAAACAGCCAACGCATAACTACAGAATACAATTAACAACATCGCCCCAAGACCGAGCCCAGTAGCCAGGCCCTCATGAACACTAGAATTGTAAGCATCTACAAGTGAATTATTGTACTCTTTAACAGCTTTCTTCTCCCCTGTGAAAGAAGCAACCGTTCTAATTGAACCAATTGTCTGCTCGACTACAATGGATGCTTTAGCATAAGCATCCTGGCCACGTGATGCCATCTTCGCTATGGTTACTGACATAATTCCACCAGCAATAACCAACGGAGGGATTGAGCATAACATAACAAGCGTAAGAAGCCACCCCTTGATGAATGCTATCACAAAACCTCCCAAAAATGTTGCCATTAGTTGTGTGAATTTTCCGACCTTCTCCCCCATGGCATCTTGTATGAGGACGGTATCACCAGACATCCTGCCGACGACTTCACCTGTGTTTGTTTCCTTGTCGAAGAAGGATACATCTTGTCTTAATATGGTTTTTAGATACAGATTTCTTATTCTTGCAGCCTGTCGTTCTCCCGTTACCATCCACATTGCCACCTGGAGAAAAGCAGCCACACCGGCTCCGGCAGCCAGGTAAACAAATTCCAGCGCCACCTTAGAGACAGCCTTGACGACGTCATTGTTATTCTGGTTATCACCAAAAGAATTAATAAGATCACCAAATAGAATAGTCATGAGAGGCATACAAACTCCATTACCAACGGCTCCAACCATACCAGCAAACATCAACATGTAGTCAGTTCTATCTGCAAACGCAAACAGCTTATAAAACGGGACAGTATTTACTATCTCCTTTTTCTTTTGTCAACTTGGAGTCTTGTTCCGCTTTACCACCAGAGCCTGAAGCTGAGGTGGATGCTTCAGGCTTGTCGGAACTCATTGTTCCGGCTTGTATGACAAACTTTTTGGAAGGAAGAAGATCAAGGAGCAGAGAAGTACAGAACAAATCAGACACTCCCAAAAACTTGAGTTGACAAAAATGAGGAATATAAATACTATATATTATAGACTTATAAACTTTTATAAGTTATAAATATATTTATATAAGTTATACTAT 
>contig016254
AGCCGATCTATAATTGGCGGTAAaTCAAAAaTCGCATTTGCAATCACCGCCTTAACCGCCGGAGCAGGTGCCGCCACCATCGCTACCTCCGACGATCCTGCCACGTCACTCAAGCTCTGCACCACTGTCCCTCTCCGCCTCTTTCGCGTCTCCCTCACCGCTGCCTCCATTGCCTTCGATTAtGAGTATTCACTgcTGGGACTaCCAGAAGATAGTATTGAgAGGgCAAGAGTtAAACATGAAGTCCACACCAGGAGTGCACGTAGGCTTGAAGAACTTTGCTTcAAAAACGGTGGAATATACATCAAGCTTGGTCAACaTaTtGGtCAacTGGAaTATTTgGTACCTCAAGAGTACATTAAAACATTAAGGGAGTCAATGTTGAAcAGATGTCCGACTTCTTCGTATGATCAAGTGTGCCAAGTTGTCAAGAAAGAGCTgGGTGGGgCACCTGAAGAAATATTTGATGAGTTTGACCCAGTCCCTATTGCAAGTGCTTCCCTTGCTCAAGTTCATGTTGCTCGAACTCATCAGGGCCAAAAAGTTGCTGTGAAGGTACAACATATGCAcATGACAGATACTGCAGCTGCAGATTATGCAACAGTCgAATTTGTTGTCAACACTTTACATCGGCTTTTTCCTTCATTTGATTACAGgTGgTTGGTAGATGAAGTGCACGACAGTCTaCCTAAGGAACTTGATTTCTTAAATGAGGCCAAGAACAGCATTAAATGTATGGATAACTTTCGGaaaTTATCTCCACATATTGCAGACTATGTGTATGCGCCCAAGGTATATTGGAACCTAAGTACCACAAAATTGTTGACCATGGAGTTTGTAGAAGGCGCAGAAGTCAATGACTtGCAGAGCATCCAAAAACTTGGAATCAACCcACATGACATTGCAAGGCTAGTCAGTAGAACATTtGCTGAAaTGAtGTtCaagCATGGGTTTGTGcACTGTGATCcACaCGCTGCTAACTTGCTaGTTCGCaC 
>contig011845
CTTAGTGAAGAAGATAaTAAaGAAGCTTCCAACATGGAAACTGAaGTTCAAAATGgTAacAAAAAaGATGGTGcAAAAAAGAGAAGCAAAAAAAaGATGATATtACAGTTGGGTTTGGAGAGTTGTTTAGATTTGCAGATGGGTTGGATTATGTTTTGATGGTGATTGGTACTATTGGTGCTTTTgTTCATGGTTGTTCTTTGCCTATTTtCTTGAGATTCTTTGCTGATCTTGTTAATTCATTTGGTTCTAATGCTAATAAtATTGATAAAATGAGTCAAGAAGTgTTGAAGTATGCAATGTATTTCCTTGTGGTTGGTGCTGCAATATGGGCATCTTCtTGGGCAGagaTATCATGTTGGATGTGGACAGGAGAGAGGCAATCaACAAAAATGAGGATTaAATATTTAGAAGCAGCATTAAGTCAAGACATACAGTTTTTTGACACTGAAGTCAGAACTTCAGATGTTGTATTTGCTATCAATACTGATGCTGTTATGGTTCAAGATGCCATTAGTGAaAAGCTAGGGAATTTCATACACTATATGGCAACATTTGTTTCTGGATTTGTGGTGGGATTCACAGCAGTTTGGCAATTAGCACTTGTGACACTAGCAGTGGTGCCTCTTATTGCGGTAATTGGTGGTATTCATGCCACCACATTGGCTAAACTTTCTTCTAAAAGTCAAGAAGCTCTTTCACAAGCTGGAAACATTGCTGAGCAGACTATTGTaCAAATTAGGACTGTTTTGGCATATGTGGGTGAATCAAGAGCATtGCAAGCTtATTCATCTGCATTAAAGATTTCACAAAGACTTGGATACAAAAGCGGTTTTTCGAAAGGATTCGGGTTAGGAGCAACGTATTTTACaGTCTTTTGCTGCTATGCACTTCTTtTaTGGTAcGGAGGCTATCTTGTTAGACACCATCACACcAATGGAGGACTTGCCATTGCCACCATGTTCTCGGTCATGATTGGTGGACTTGCGTTAGGCCAATCTGCCCCAAGTATGTCAGCATTTGCAAAAGCTAGAGTAGCTGCAGCGAAAATCTTTCGAATTATAGATCACAAACCGAGTGTTGACAAAAACGCcGAATCTGGTTTGGAGTTAGACTCaGTTTCaGGACTtGTAGAaCTTAAAAATGTCACCTTTTCTTACCCTTCAAGACCAGATGTTAAAATTCTTGATAACTTTAGTTTAAGTGTTCCTGCTGGTAAAACCATTGCTTTGGTTGGAAGCAGTGGCTCTGGAAAAAGCACAGTGGTTTCTCTCATTGAAAGGTTCTATGATCCTACTTCAGGACAAGTAaTGCTTGATGGACATGACATTAAGGGACTTAAATTGAAATGGTTAAGACAACAAATTGGTTTGGTTAGTCAAGAACCAGCCCTTTTCGCTACAACCATTCAAGAAAATATACTATTGGGTCGCCCCGATGCATCAATGATTGAGATTGAGGAAGCCGCTCGTGTTTCCAATGCTCATTCCTTCATTATTAAGTTACCCGACGCCTATGATACTCAGGTTGGCGAGAGGGGTTTACAACTATCGGGTGGTCAGAAGCAGAGAATAGCGATAGCAAGGGCAATGTTAAAGAATCCGGGGATATTGCTTTTGGATGAGGCAACAAGcGCTTTGGATTCCGAGTCTGAAAAGTTGGTTCAAGAGGCGTTGGATCGGTTCATGATTGGGAGGACAACTCTTGTGATTGCTCACCGTCTCTCCACCATACGGAAGGCGGATCTCGTGGTAGTTTTGCAGCAGGGTAGTGTTTTGGAAATGGGAACTCACGATGAGCTTTTCGCAAAGGGCGAAAATGGTACTTATGCTAAGCTCATAAAGATGCAAGAAGTAGCCCATGAAACTGCTATGAATAATGCcAGAAAGAGTAGTGCCAGGCCTTCTAGTGCaAGGAATTCAGTAAGTTCACCTATAATTACCCGcAACTCATCTTAcGGGCGATCACCATACTCCCGACGATTGTCAGACTTTTCAACATCAGAcTTTtAGTCTATCAATCGAAGGTGGATACCCTAGTTACCGTCAtGAAAAGCTTCCGTTTAAGATGCAAGCAAGTTCCTTTTGgCGtCTCGCAAAAATGAAcTCACCTGAATGGACATATGCTcTGATCGGGTCTGTAGGGTCTGTgATTTGTGGGTCCCTTAGCGCTTTTTTtGCTTACGTcCTAAGTGCTGTCCTCAGTGTgTACTACAACCAAGACCATGCCTACATGATAAGAGAAATCGGGAAATACTGTTATTTGTTAATCGGGGTCTCATCGGCTGCaCTCATTTTCAACACTCTGCAgCATTTCTTCTGGGATGTGGTTGGAGAAAATTTGACTAAACGGGTTCGAGAAAAAATGTTAGCTGCAGTGTTGAGAAATGAAATGGCGTGGTTTGATCAGGAGGAGAATGAGAGCTCgAGAATCGCTGCTAGGCTGTCTCTCGATGCTAAtAATGTCCGTTCAGCAATTGGGGATCGGATTTCAGTGATTATGCAGAATTCcGCACTCATGTTGGTTGCCTGCACGGCcGGTTTTGTTCTTCAGTGGCGCCTCGCTCTTGTGCTTGTTGCTGTTTTCCCTCTGGTGGTTGCAGCTACTGTTTTGCAGAAAATGTTTATGCAAGGATTTTCGGGTGATCTAGAAGGTGCTCATGCGAAaGCAACACAGTTgGCAGGAGAAGCAGTGGCCAATATGAGAACTGTGGCGGCATTCAACTCTGAGGGAAAAATTGTTAACCTTTTTACAAAGAGTCTCGAGAAGCCATTACGAaGATGTTTCTGGAAGGGGCAGATAGCCGGGAGTGGATTCGGTATTGCTCAGTTTTTGTTGTATGCTTCTTATGCCCTCGGCCTTTGGTACGCGTCTTGGCTTGTTAAACACGGTATcTCCGATTTCTCaaaGACgATACGGGTGTTTATGGTTCTTATGGTCTCAGCCAATGGTGCAGCcGAAACACTAACTCTAGCTCCTGATTTCATCAAGGGCGGTCGAGCAATGAAGTCAGTTTTCGATCTACTTGACCGGAAAACCGAGATaGAGCCCGATGAGATAGACACAATACCAGTTCCCGACCGTCTTCGAGGTGAAATCGAACTCAAACATGTCGATTTTTCTTACCCGTCTCGTCCAGATATATTGGTTTTTCGTGACCTTTGTCTACGcGCTaGGGCTGGAAAAACTCTTGCCTTAGTGGGCCCAAGTGGTTGCGGGAAAAGCTCGGTAGTCGCACTTATACAAAGATTCTATGAACCATCATCAGGACGTGTGTTTATTGATGGTAAAGATATAAGAAAATATAACCTAAAGTCGTTAAGACGACACATTGCCGTGGTCCCGCAAGAACCATGTCTATTTGCCACAACTATTTATGAGAACATTaaTTACGGACACGAGTCAGCAACTGAGGCCGAGATCATCGAAGCAGCCACCCTCGCTAACGCTCACAAATTTATATCTGCTTTACCGGACGGCTATAAAACATTTGTTGGAGAAAGAGGGGTTCAACTCTCGGGAGGTCAAAaGCAAAGGGTCGCAATTGCACGTGCGTTTTtAAGAAAGGCTGAAGTGATGTTACTAGATGAAGCAACAAGTGCACTTGATGCAGAGTCCGAAAAATGTATCCAAGAGGCTCTTGAGCGTATCTGCTTAGGGAAAACGACTATTGTTGTAGCACATAGGCTATCGACTATAaGAAATGCTCATGCCATTGCAGTTATTGATGATGGGAAaGTGGCCGAaCAaGGATCCCaCTCGCATTTGTTgAAGAACCaTCCaGaTGGgTTAtACGCGAAAaTGatACaGTTGC 
>contig000140
CTGCTAAAAATTGAGTGGAAATTACCAGTAACATACAATGTTTGGGATTCTCCGAAGGATGTCTTAAGTTTGAGTTTCGCCAGTTTCAACTCACTGGGCAGCCTTGCTTCTTCAAAAACAGAAATGTCTTCCAACTCCTAAAAAAGTTTTCATGTAGGAGCGGAGCTACTCTTGCAGCTGGACCAGTACTCAGTAACAAGCTTTGAGAAATAGGAATCCGACTCCATCAGCTTTGATGGCTCATCATATTCCATCATATTACCAGAAGAGAGGACCATGACCATGTCACTGTCTATAACGGATGGAATTCTGTGAGCCACAGTTACAACAGTGCAGCTTGAGAACTCTTGTCTTATAATCTTTTGTACAGTGGCATCTGTCTCTGAATCAATGGAGGCAGTTGCTTCATCCAGAATTAGAATCTTGTTTCGTCTCAGCAATACTCTTCCAAGACAAAAGAGTTGTCTTTGACCCATACTCCAGTTCTCCCCTTCATCGCTAACAGAAGCCTCTAAACCAAGTGGGAGACTGCTAATGGTACTTTTAAGCTGGCATTTCTCCAATGCCTTCCATATTTCATCGTCAGAGTGAAGTCCTAGAGGGTCCAAGTTTGTTCGTATACTGCCCTTAAAAAGGGTCGGTTCTTGAGGTATGACACTTAGTTTCATCCTGAGGTCCTTTAGGCCTATGGAGCAAATGTCCAGACCATCGATATGAATACTTCCACTATCAGGTTCTACTAAACGAAAAAGTGCAGTTATAAGCGTTGTTTTGCCGCTTCCTGTCCTCCCAACAATGCCTACTCGAGTCCCCTCTTTGAATGTGCAAGTGATTCCTTTGAGAACTAATGGAGCATTCAGACGGTACCTAATCTTGACATCCTTGAGCTCAATTCTACCCTTAGAAGGCCAAGAAGATGGAGGCCTATTGTTCTCCACAACTGCTGGAGGCTCTGGTGGAATGTGCATATATTGTTTAATCCGTTCTACTGAAATGACGTAATTGGCTAGGCTACAATACCATCGTGTCAAGAACACCTGGGCATTCGTCAGCGCTAGTGCATATGAAAGTGAAAGTCCAACTAAGCCTGGAAGTATATAACCATTTGGAAGTAATACCAGAAAGAAAGCAGCTGTAAATAGTGTCAGGTTTTGAAGCGCTTCGGCTCTCAAAACCAACCACTCCAAGGTTGCGTTTGTGAATACGAAGGCGCGTGCATCTATATCTACTAGCTTTAGGTAATTTTTGAAAAACATTTTTTCCTGTTTAAATGCTCTTATTGTAGCTACTCCAAGTGATGTTTCGGATGCATAATTTACCACAGGTGCTTTCGTAGTACCATTGATTCTTATAAGCTCCCTTGCAGATGGTTGATAATAACCCTGAAAATACTTTGTAGCTATCGTAGCAAATACGCCTACAATGAGGACTTGCCATGTTACAGATGCCATGACGATAATTATTGTGACCAGTTCAATAGCAGAAGTCACCACAAAACCAAATGCAAGGGGTATGTCAAAGTCCAATACACTCAAATCTGTTGAAGCCCGTGTTAGAATCCTTCCAACTGGTGTAGAGTCGAAAAATAGCATAGGTGCACTGAAAATAGACTCGGTGAACTTTGAGAAGAAGGCTTTAGAGGCTTTTAATCCCAAAAGGGTAGTGAATAAAGATCTCGAAGAAACAAAAAAGGCACTTGCAGTTGAAATCAATGCATAAACACCGACTAATGTGACGCTGGTATATTTAGGAGTTTTAACAGCAAAAGCTAGCCAATAACTGGCTGCAGCCTGAAGAGCAGAAAAACCAATCTGACTTAACACACTCGCAAAGAAGAAACAATGACCTTTTGAGATAACAATGTAATCCAAGAAAGGCTTCCACCCGACATCACCAATCGGCTTCTCTTCTTCCTCAGTCAACTGTACAGATGTCTTTGATTTCTCCTCAATAGTTTCATTTATATGGTTTAGCTTATTTGTTTCTTTTATGCGACTGTTTTTCTTTTCATAAGATGACTCCAAATCAGTTATCACGTTTTTGTGAGCATTCACAAGCTGCTCAAAAGCTGTGCCTGCCATTATGAGATCATTGTACTTTCCTGATTGAGTAATTTGACCATCTTCCATCACCAGAATATTGTCAACCTCCGAGAGAAACACCACTTGATGAGTGACGAGAATAACAGTCTTCTCCCTTAAAGCCGTCATGACACAGTCATAAAAGAGAGTTGCTGCAGTATGTGCATCTACAGCACTAAAAGGGTCATCAAGAAGATATATGTCAGCATCATTATATACTGCTCTAGCGAGTTGAATCCTCTGCTTTTGACCACCGCTCATATTAAGTCCCCTTTGACCTATTTCTGTTAAATCACCATGGTTAAAATCATTGATATCCTTGTCCAAAGCACAAGATTTTACGGCACTCTCGTATCTGATTGTGTCCATTGGCTTTCCATAGAGTATGTTGTCCCGAACCGTCCCACTTTGAATCCATGAAGCTTGACTAACGTAAGCAATTGATCCTAAAACATCCACAGTTCCTGAAGTTCGGGTAATTTCTTGGAGTATAGCGTATAATAATGACGATTTTCCAGCACCAACCGGCCCACAGATCACGACTTTCTGACCTTTGTTAACTTCTATATTTATGCCCTTGAGAGTCGGAAGAGATGATTCGGGATCCCAACTGAAATCGCCATGCTGTATTCTGATACAGGGACCTGAATCGCTTTGTTCTCTATTCTCCATCATCTCCTCAGTTTTAAGTTCATTCTCAACCAGGAACGAATTGATCCTATCAAAGGAGACTTTAGTCTGGATCAATATTGAAAGAGCCTGAGGAAAGTATTTGACTGGCTCAGACATTGTTCTTAACGTTGCCAAAATCGTGAAAATTGTGGCAGCGTTTAATGGAGCACTCTTGAAAAATGCACACCCGAAAAGCACAACTGAAGAAATTATTGTCGGTGACATCCAATATAAAATAGAGCCGTAAGCCTTTTGATACTGAGAATCGCTTAGCCATTTGAATTCGCTCTCTCTACAAGACTCGATGAATTCCTTAAACTTCTCTTCCCATGACTGTAACTTGATGATCTTCATATTATTTAAGATCTCAGAAGTGGACCTTAGTCTCTTGTCTTGAGCACTCATAAATTGTAACTGACATTTTTGAAGTGCTACTGCAAATGGCACATTAAGAAGCCCACACGCAACGAGAGGGATTAAACCCGGAAGAACACCAACTCCTACTACAGAGAACATAACGCCAATGGCTAGAAATAACTGAACGAAAGAAGTCCACGAAATATGAACCCACATAGGCAACTCACCCATTCTGTAAGCATCGACAGCAATATAGTTCACAATCTCACCTGTAGAATGTCGTTTTCTCCCTAAACTAGATAGCTTAAGTTGTTTCTCATATACTGCCACCATTAAAGCCGATCTCATCCTCATGCCTAATCTTTTTGCATCAAAGAAAAAATGTCTTTGAGACAAAGATTCAACTACCTTGACCACAACTAAGCACCCTACTAACGCAAGTCCATATCGTACATTTTCTATCTCGCTATTGGAATAGTTAACGAATGCATAGAGTAACAATGGACCAACTACGACGGCAATAGTCCTAAGCAAGGCATAGATTCCTACCACTACCATTTCTTTACCATATACTCGTTGTAACGCCCAGCCAACAAGTTTAACATCCTTTGAAGTCTTCTCGCTTTGAAGTAAGTCCCATGCCATTTTTAAACTGCTCATATGCTACACGAGCTTGGTCTTTAGTTGCTAAAGAGGGTATGTCCTCAAGAACTAACGGTTTTCTATAACCTAAAGAAATTAAAGGATTTACCCAAGAAAACACCAATTTACTGAAAAAACTAGGCTCTTCTACTCCACTAACATTCCCTACATCGGTTCCATTAACCAAAAGTGGATCTAACAAGGTCCCGTCTGCCCGTTTAGTAACAAACTCTTTGACATTCCGCAAAGCACATACCAAAAGCAAGAAACTAACAACCCATTCGACATATTCCAACACTAACATCCCTCGTTTCTCTACTAACTTCTCGATCCCTATCACAGACACAAGCACAAACACTAACATCCACCAAGCAGAACTCAAAATCCTAACCAACTTCCATCGTTCCACAAGCACCGAAACCGCTAAAGTCACCAACACAACTCCCCAACCAACATCGCTCACCCAATCTAAACACTCAGAACTCCTACTTCCCCCAACTACCTCCCACAGAATTTCACCAAAATACGCACCACTAGTCACAAAACAACATACAGCAACCGATACATTAATCCAATCACTTCTCCTATACCTAGTCTCACTAACTCCATATCTTTTGATATAAAAAACTAACAAAAATGTGTAAAATATAATGACACACACTAAATTCAATAAAACTAGTATCATTCTTTGACTGTTTGGTGAATTTATATGACATTCATCTTCACATATGCACCCTCCTAGTGGATTAATATGCAATGACGTCATTGGTGTTGAAGATCCGTATGTGTGTTTTTTTTTAGTATGTGTTTGTTATCATGTTGGCGAGTAGTAGCAGGTGTGATGAACGTGTTTAAATAGCTTTGTTCACAGATAGATATGTAGTAGTAGTAGTATTTTAT 
>contig010066
GTCTATGTGTTTCTCAGTGTGAGTGTGAGTGtGTGATAGGGAGAGAGAAAGTAATAAAAAaGAATCATaaatTTTAAAAAaTAATACTATTATTAAAAAAaTGGCATCAGAAGACTTTCAGGAGAAGATAAATAGAGGAAGAGAGCACTGGAAATGGTCTGAAATGCAAAGTCTTGAACTAGTTACTGAGCAAGATAAAGAAAGTGAAAATAAtATGGAGATACAAGGAGATAATGGTAAAAATGTGGAGAAAAATAAGGAGGAGATATCAGTTGGTTTTATGGAGTTGTTTAGATTTGCAGATAGATTAGATTATGTGTTAATGGGAGTTGGAACTATTGGTGCTTTTGTTCATGGtTGTTCTTTGCCTATTTTTCTTAGATTCTTTGCTGATCTTGTTAATTCTTTTGGGTCTAATGCTAATGATGTTGATAAAATGAGTCATGAAGTGTTGAAGTATGCATTTTACTTTCTGATAGTTGGAGGTGCAATATGGGCATCTTCATGGGCAGAAATATCATGTTGGATGTGGACAGGAGAGAGACAATCAACAAAAATGAGGATCAAATACTTAGAAGCAGCATTGAATCAAGACATTAAGTTCTTTGACACTGAAGTTAGAACTTCAGATGTTGTATCTGCTATCAACACTGATGCTGTTTTGGTTCAAGATGCCATTAGTGAAAAGTTAGGGAATTTTATACACTATTTGGCAACATTTGTGTCTGGATTTGTGGTAGGATTTACAGCAGTTTGGCAATTAGCACTTGTGACTCTTGCTGTGGTGCCTTTGATTGCTATtaTTGGAGCTATcCATATGACCACATTAGCTAAaCTGTCTTCTAAAAGcCAAGAAGCTCTTTCaGAAGCTGGAAACATTGCTGAGCAGACGATAGCACAAATTCGAACcGTTTTGGCATATGTTGGTGAATCAAGAGCAATGCAAGAcTATTCAGCAGCATTAAAGATCTCACAAAAGCTTGGATACAAGAGTGGATTTGCAAAAGGAtTAGGACTAGGATCAACTTATTTTACTGTCTTTTGCTGTTATGCGCTTCTTTTATGGTATGGAGGCTATCTTGTTAGACACCATTACACCAATGGAGGACTTGCTATTTCTACAATGTTCTCGGTCATGATCGGTGGACTTGCATTAGGGCAaTCTGCTCCAAGTATGGCTGCGTTTACAAAAGCACGAGTAGCAGCTGCCAAAATCTATAGAATAATCGATCACAAGCCAAGTGTTGATAAAAACTCTGAATCGGGTTTGGAGTTGGATTCAGTTTCAGGTCAATTAGAGTTGAAAAATGTAGACTTTTCGTACCCTTCAAGACCAGATGTTAAAATTCTAAATAATTTTACCTTGAATGTCCCTTCCGGGAAAACCATTGCTTTGGTTGGAAGCAGTGGTTCTGGGAAGTCCACTGTCGTTTCACTCATtGAAAGGTTCTATGATCCTACATCAGGACAAGTAATGCTTGATGGACATGACATCAAAGGACTAAATTTGAAATGGTTACGGCAACAAATTGGTCTaGTTAGCCAAGAGCCAGCACTCTTTGCAACAACTATCAGAGAAAACATACTCTTGGGTCGGCCcGATGCATCAATGGTcGAGATTGAGGAagCTGCGCGTGTGTCCAATGCTCATTCGTTCATTATTAAaTTACCTGATGCCTACGATACTCAGGTTGGGgAGAGAGGATTACAACTATCAGGCGGACAAAAGCAAAGAATAGCAATTGCAAGAGCAATGCTTAAGAATCCGGCGATTTTGCTTTTGGATGAGGCTACAAGTGCATTGGATTCAGAATCAGAAAAGTTAGTACAAGAGGCtTTAGACAGGTTCATGATCGGGAGGACgACACTTGTGATTGCTCACCGCCTTTCCACCATACGCAAGGCtGAcCTTGTGGTGGTTTTGCAACAAGGCGGTGTTTTGGAAATCGGAACTCATGATGATCTTATTGCTAAAGGGGAAAATGGTGTATATGCTAAGCTTATAAAGATGCAAGAAGTTGCTCATGAAACCGCTATGAATAATGCCAGAAaGAGTAGTGCAAGGCCTTCCAGTGCAAGACCATCAATAAGtTCACCaATAATCACCCGAAACTCATCTTAtGGGCGATCACCATACTCCAGAAGATTATCcGATTTTTCAACCTCAGACTTTAACTTCTCAaTTGACGGAAAATACCCAAGCTACCCTCTCGAAAAGCTTCCATTTAAACTACAAGCAGGTTCCTTCTTGCGTCTcGCGAAAATGAACTCACCTGAATGGACTTACGCTTTAaTCGGGTCAATAGGTTCCGTAATTTGTGGGTCCCTCAGTGCATTCTTTGCTTACGTTCTAAGTGCCGTCTTAAGTGTATACTACAACCAAGACCAAGAATAcATGGTTAAAGAAATCGGCAAATACTGTTATCTTTTGATCGGTGTGTCATCAGCTGCTCTTATTTTCAACACACTGCAACATTGTTTTTGGGACATTGTTGGCGAAAACTTAACTAAAAGGGTTCGAGAAAAAaTGTTTTCAGCGGTTTTGAAAAATGAAATGGCCTGGTTCGATCAGGAAGAGAATGAAAGCTCACGAGTCGCGGCTAGGCTGAGTTTAGATGCTAACAATGTTCGGTCAGCGATTGGAGACAGGATTTCTGTGATCATGCAGAATTCTGCCCTTATGTTGGTTGCGTGTACTGCAGGTTTTGTACTCCAGTGGCGCCTCGCACTTGTTCTTGTTGCgGTTTTCCCTGTGGTGGTTGCaGCcaCTGTTTTGCAAAAAaTGTTTATGGAaGGATTTTCGGGTGATTTAGAAAAATCACACGaaAAAGCAACACATCTCGCTGGGGAAGCTGTGGGGAACATGAGAACAGTGGCAGCGTTTAAcTCGGAGTCcGAAATaTTAAATCTGTTTACGACAAGTCTAGATGGCCCgTTACGGAGATGCTTCTGGAAGGGGCAGATAGCaGGAATTGGGTTtGGGATaGCTCAGTTTTTGCTTTATGCTTCgTATGCTCTTGGTCTTTGGTAcGCGTCGTGGCTTGTGAAACAtGGTATTTCTGATTTTTCAAAGACGATTCGGGTGTTTATGGTTCTTATGGTTTCGGCTAACGGTGCAGCcGAGACCTTGACTTTAGCTCCTGATTTTATTAAGGGTGGACGGGCaATGAAaTCAGTGTTTGATCTTCTCGATAGGAAAACCGAGATTGAGTCgGATGACCCTGACTCAAccccTGTCCCTGACCGTCTTCGAGGAGAAGTCGAACTcAAACATATCGATTTTGCcTACCCATCTCGTCCCGACACCCTGGTaTTTCGTGATCTTTGTCTACGGGCCcGGGCTGGAAAGACTCTCGCCTTAGTGGGCCCGAGTGGgTGCGGAAAAAGCTCAGTTATCTCACTGATACAAAGATTTTACGAACCGAATTCTGGACGTGTGACGATcGATGGAAAAGATATTAgAAAATATAACTTAAAATCACTTCGAAGACATATCGCgTCgGTCCCACAAGAACCATGTCTTTTCGGGACCACAATTTACGAAAACATAGCATACGGAcACGAgTCgGCAACcGAGGCtGAGATTATTGAAGCCGCTACTCTAGCAAATGCCCACAAGTTCATATCATCATTACCAGACGGATACAAAACATTTGTTGGTGAGCGCGGGGTCCAACTCTCAGGAGGGCAAAAACAACGTGTTGCCATTGCAAGGgCCTTTCTAAGAAAaGCTGAAATCATGCTACTAGACGAGGCCACAAGTGCACTAGATGCTGAGTCTGAGAGATGCATTCAAGAAGCTCTCGAGCGCATTTGCTCGGGAAAAaCAACTATAGTTGTAGCTCACAGGCTATCAACAATACGCAATGCTCACAGCATTGCAGTCATTGATGACGGTCAaGTGGCAGAACAAGGATCACACTCACATCTATTGAAAAACCATGTAGACGGATGTtACGCTAAAaTGATTCAGTTACAAaGATTCTCACACGGGC 
>contig007300
AGTAAGTTGTTTACTCTTTTGACATAAGAATCATGACGTACAATATGTTGCATTTATAAGTAATCAATCCTTTTACAAATCGTTATGATCTAGATAAAAAGAGTAAACAACTTACTTTTTTGATCTTGAAACCCTTCGAATCAAGAACACCAAACAAAGCACACGATAAAACACAAAGAACCCAATCAAAACATAAATATTAACCCATCTTTGATTCTCATGAAGCCCTCTTTTTTGCAACACATCAGCTCCCGTCATCATGCACGTTCGGTTCTTCTCATCGTACCATATCAAACACTTGCTCATCAAACACGAGTACTCGTTAATCAACAACGCGTCAAGAGCATACTTGTACATCGAAAAATAATGCATGAACACCCAATATTTAGGCATGCTTTCTTTCGATATAAAGTAGCCCGAAAAGAGAAAGAAACCGGCTAGAAGTATGGTAACTAAAGATGTCCCCGTGATATAATTTGGTGCAACCGAACTCAAGAACAATATAAACGAATTCGCCATTAGTACGATCACCCATATCACTAATACGAAGTAACTAAACGCTTGCCATGTTTGACACAACCCCACTAGGAAATAAACCGAAAACGAGTAAATCAAAGCGATAACGAGCAAATACGGAAAGAAAACAAGCGTATTCGCGATCAAATACGATGATAAGCGATAAACGCCACTCGAGGTTTCCCTAAGCAAAATCGGCCTCTCGTTAATGAAAATGGGAAGTGTTTCTGTTGTGGATGATAATAGGAACGTTAAAGTGAATGCAAATAAACCAAATCTCTTCCCGATACTTGATTTATCGTACCCGATATTAATATAAATCGTTCCTAGTACGATTCCCACGACTAATGCTTGCAAAGTATTAGTTAAAAGAAGTTGCTTTGTTCTATAGATGATTTTCCAAAACCTACTATATAAAGCAACGATTTCTTGCACTCTCGTGCTTCGATATCGAATGGCATCATTTTTGGCTTGAAGAATAGGTGTAACTTCATCCGCTGGTGATGGTGTAATTAGTTTCGCTGCTTGGAGTTGGTTCAGTATCTCCATAGCGTATTCGAGAGAATTAAGCTGAGGAGGTACTGTAAAACCACTCGAAAGTATGTATTCGTGGAGCGAAACTAAAGTTCCATGATGAAGGACACTTCCTTTCGATAGTAGAAGAATTCGGTCTATAGTCGAAAGTATTTTGAAGCTCGGTTGATGGATCGATAAGATCACGGTTCTGCCCCGGGTTATAGCTATTGATTTTAGGGTTTGCATGACATTATAGGCTGAACTACTATCTAGACCCGACGTGGGTTCGTCTAGTAGTAAAACTCCGGGATCATGGAGTAGGCTTAGGCCTATAGACACACGCCTACGCTCACCACCAGACAGGTTGTGGCCTAGGCGTGTGTGGGCTAAATGCATTAGCCCGAGTTCAGTTAATAAAGAAGTGACCACATGGGAAATTTGGATGTTTTTTGGCTGGAGTAAGCTAGCTGCAAAGGCAAATGTTTCGTACACAGTTAATACGGGTAAGGATGTGTCGTGTTGAGGGACGTATGCGGATAGTTTTCGATATGATGAAGCGGTGAGTGGTGAGGAGTTTAGGAGGAGTGTGCCGGCTGTAGGGGATGTCCTAGCGGCCAAAATGTCGAGGAGGGTCGATTTTCCTGCGCCGCTAGGACCAACTATCGCGAGGATTTGGGACGGGTATGCGGTTATGGTTATGTTTTGGAGGATGGAAATTGGTGCTTTTGTGGTGGTGCATGATTTCAAAAGGTAAAATTGTGGAATTGTGGTGGTAGATTTGGTGTATGAGATTGAATTTGCTTGTAATGTGTAGGTTTTGATTGGTTGTGAATGTGGTGCTTGTGGTGGT 
>contig007587
CAAAAACACACACACACACACACTTATAACCACCACAACAAACTTATAACAAACTTATAACAAACTTAACAAACTCAACAATAATCAGTTACAGATCGATGAACTTATCTCCAATTCCATTCTAACTGATCATCTTAGGGTTTCAGTTAACTTTTTCGTAAATGATGACGTCACGCGGCCTATTCGGATGGTCACCGCCACGTCAGCAGCCATTAACACCGGTGTCTGAAGTCTCCGAGCCGCCGGAATCACCGTCACCGTATATGGATATAACTACGGAGCCGGTTGGACCGGAAGTTGATGACGTGGAGGATGAAATGGAGGAGATCGAAGCCGCGCCTGAGGCCGTTGCGTTTTCGCGGTTGTTTGCGTGTGCGGATAGGTTTGATTGGTGTCTTATGGTTACTGGATCGGTTGCGGCTGCGGCGCATGGGACGGCTCTTGTGGTGTATTTGCATTATTTTGCGAAGATTGTGCAGCTGTTGGCGCGGGGTGGGGAGAGTGAGGAGGAGCTGTTTCATCGGTTTAAAGAGCTTGCTCTGAAACTTATGTATATTGCTGGTGGTGTTTTTATTGCTGGTTGGATAGAGGTTTCATGCTGGATTCTTACTGGAGAAAGGCAGACTGCTGTTATTAGGTCTAAATATGTTAAAGTACTTTTAAATCAAGATATGAGTTTCTTTGACACCTATGGGAACAATGGAGACATTGTGAGTCAAGTATTGAGCGATGTATTGCTCATCCAATCTGCTCTTAGTGAAAAAGTTGGTAATTATATCCATAACATGGCTACATTCTTCAGTGGGCTTGCAATTGGATTTATTAACTGCTGGCAGATTGCCCTCATAACTTTAGCCACAGGTCCGTTTATTGTTGCAGCGGGAGGAATATCAAATATATTTCTCCACAGGCTTGCTGAGAATATTCAAGATGCTTATGCTGAAGCAGCCAGTGTCGCTGAACAGGCAATCTCATACATTAGGACCTTATATGCATTCACAAATGAAACATTAGCGAAGTATTCTTATGCAGCCTCTTTACAAGCTACACTGAGATATGGTATACTAATAAGTCTCGTGCAAGGACTTGGACTTGGGTTCACATATGGGCTTGCAATTTGCTCGTGTGCCTTGCAACTTTATGTTGGAAGATTTTTAGTTCAACACAATAAAGCTCATGGTGGAGAAATCGTAACTGCCCTGTTTGCTATAATTTTAAGTGGACTTGGGCTGAATCAAGCAGCCACAAACTTCTATTCATTTGAGCAAGGGAGGATTGCTGCATATAGACTTTACGAGATGATTAGTCGTTCATCCTCTGCGGTAGATCATGATGGAAACACTCTTGATTCTGTACAAGGGAACATCGAGTTCAGAAATGTGTATTTTAGTTATTTGTCTCGTCCTGAAATCCCTATTTTAAGTGGCTTTTACCTCACCGTTCCTGCCAAGAAAACTGTAGCACTTGTTGGAAGAAATGGCTCTGGTAAAAGTAGTATTATACCACTTATGGAACGCTTTTATGATCCTACATTAGGGGAAGTTCTTCTGGATGGTGAGAACATTAAGAACCTGAAATTGGAATGGCTAAGGAGCCAAATCGGTTTAGTGACTCAAGAACCTGCCTTGCTAAGCTTGAGTATCAGGGACAATATTGCCTATGGCAGAGAGGCTACTTCACTTCAAATAGAAGATGCAGCTAAAATCGCTCATGCACATACATTTATCAGCTCACTTGAGAAAGGATATGATACACAGGTAGGAAGGGCTGGTTTATCTTTGACAGAAGAACAGAAGATAAGACTTTCTGTTGCTAGGGCAGTGCTTTCCAATCCATCTATTCTTCTTCTCGACGAGGTCACCGGTGGACTTGATTTTGAAGCTGAGAAATCCGTTCAGGAGGCGCTAGACCTTTTAATGTTAGGTCGTTCAACCATTATAATTGCTCGGCGGCTTTCTTTAATCAGAAATGCTGATTTTATAGCTGTGATGGAGGAAGGTCAACTAATGGAGATCGGGACGCATGATGAACTGATAGCTTCAGATGGGCTATATGCGGAGCTTCTAAGATGCGAGGAAGCAGCTAAACTCCCAAGAAGGATGCCCGTGAGAAACTACAATGAGACTGCAACTTTCCAAATTGAAAAAGATTCGTCTGCTAGTCACAGCTTGCAAGAACCATCATCTCCGAAATTTGCCAAATCACCGTCACTTCAGAGAGCTTCCAACCTACATGCAGCGAGGTCTCCAGATTCTGCTTATAACTCGCATGAATCTCCAAGAAACCCGAGATCACCAGAAAGAACAGGTGAAAACGGTTCACATGTGGACGGAACAGACAAAGAGCCATCAATAAAACGGCAAGATAGTTTCGAGATGAGACTTCCCGAGTTACCTAAGATCGATGTCCATTCTATTCAAAGACAAACATCTCACGGGACGGACCCGGAGTCACCTGTTTCACCACTTTTAACATCTGATCCGAATAACGAGCGCTCACATTCACAAACTTTTAGTCGGCCTAATTCTCAGTTCGGTGACGATCCAGTCATGGTTGAAGTGGTCAAGGAAAAGCGAAAAGAGCCACCTATGTGGAGGCTCATAGAGCTGAGCTTTGCTGAATGGCTTTATGCTGTTCTGGGAAGCACAGGTGCTGCAATATTTGGTTCTTTTAATCCGCTTCTTGCTTATGTGATTGCATTGATTGTGACCGAGTACTATAGAAATGAGAGTAACAAACATATGCGAAATGAAGTGGATAAATGGTGCTTGATCATTGCCTGCATGGGTGTTGTTACGGTAATTGCAAATTTTTTGCAGCACTTCTACTTTGGTATTATGGGGGAGAAAATGACTGAGCGAGTTAGGAGAATGATGTTTTCTGCGATGCTACGCAATGAAGTTGGATGGTTTGATGAAGAAGAGAACAGTGCTGATACCTTGTCCATGCGATTAGCAAATGACGCAACATTCGTGAGAGCTGCTTTTAGCAACCGACTTTCAATATTCATTCAAGATTTTACAGCTATCATTGTGGCGTTTCTAATAGGGATGCTCTTACAGTGGCGGTTGGCACTAATGGCATTGGCCACACTTCCGATTCTTACTCTTTCTGCCATTGCTCAGAAACTATGGCTAGCTGGGTTTTCGAAAGGGATACAAGAAATGCATAGGAAAGCATCACTGGTCCTTGAGGATGCAGTTAGAAATATATACACCGTTGTGTCATTCTGTGCTGGTAACAAAGTAATGGAGCTTTACAGATTGCAACTAAGTAAAAAATCAAAAAAAAGCTTCTGGCATGGTATGGTAATCGGCTTTGCATTCGGATTATCACAGTTTCTTCTTTTTGCCTGCAATGCTGTTCTTCTTTGGTACACTGGACTCTCTGTTAAAAATGGAGATGTGGATCTCCCGACGGCTATTAAAGAGTACATGGTCTTCTCTTTTGCTACCTTTGCACTTGTGGAGCCTTTCGGTTTGGCTCCATATATTCTCAAAAGACGCAAGTCTCTGATTTCAGTTTTTGAAATAATAGATCGAGTCCCAAAAATTGAACCAGATGATACCACTGCTTTAAAGCCTCCAAATGTTTATGGAAGTATTGAGTTGAAACATGTTGACTTTTCATACCCTACTCGTCCCGAGATACTGGTATTGAGCAATTTCAATCTCAAAGTCACTGGTGGTCAAACTGTTGCTGTCGTGGGCGTTTCGGGATCTGGGAAAAGCACAATTATCTCGTTGATCGAGCGGTTTTATGATCCGGTTGCTGGCCAGGTGAATCTAGATGGTCGGGATTTAAAACAGTTCAATTTGAGATGGTTAAGGAATCACCTTGGTGTTGTTCAACAAGAACCCATCATCTTTTCAACAACCATACGAGAAAATATAATTTACGCAAGACATAACGCAAGTGAAGCTGAAATCAAAGAGGCTGCGAGAATAGCAAATGCTCACCATTTTATCAGCAACTTGCCTCATGGTTATGATACCCATGTGGGAATGAGGGGTGTGGACTTAACCCCGGGCCAGAAACAGCGGATTGCTATAGCTAGGGTTGTGTTAAAAAATGCACCAATTTTGTTATTAGACGAGGCGAGTTCAGCAATCGAGTCAGAGTCAAGTCGGGTGGTTCAGGAGGCTCTTGATACACTTATTATGGGAAACAAAACAACAGTTCTTATAGCCCATAGAGCTGCTATGATGAGACATGTTGATAATATTGTTGTTCTTAATGGAGGTCGGATTGTTGAGGAGGGTTCCCATGATTCATTAATGTCGAAAAATGGTTTGTATGTCCGGTTAATGCAACCTCATTTCGGAAAGGGTATTCGTCAACATAGGCTTCTTTAGCTCTTTTGCCAAATATGAGTGGTTTTCAGCGTGGTGGATGTAGTGGGGCACATCGGGGTTTATGAGGTGAGAAATAGGGTTGTAGATTGCATATTCTTTTGGAGGCCAAGTATTGAATCTATGCCTTCATGATATATTGTTTTGTTGATCGTAGAATGGTAGTAGGTAGTCTGCCCCTTTTTGTTTCTTTTATATATTTGTTTTTCCAGTTACTGTCTTGACCCTTTTGTAGATTTGTATATGATTTTTAACTTGAGTGAAAGTTCTTGAGGCTAAAG 
>contig001229
CACAAGCTAACCAAGATTCAACTGAAATCTCAACTCCAAAAAGTGGACTCAAAAATCAGAATCAAGTGAAGCTGATAAATCTGGTTCATTTTCGGGCTTATTTTACGCAGCCGATAAATGGGATTATTTTCTAATGTTATTTGGTAGCATTGGATGTTGTGTTCATGGTGCTGCACTTCCGATTTTCTTTGTTTTGTTCGGTCATATGATTGATTCTTTGGGTCATTTGGCTAAACATCCTCATAGATTATCTTCGCAAGTTTCTAAGAATTCGCTGTACTTAGTTTATCTTGGACTGGTTGTTTTTGTATCATCATGGATTGGTGTTGCGTGCTGGATGCAGACTGGAGAAAGGCAAACAGCGCGTCTGCGTTCCAAATATCTCCAATCTGTGTTGAGAAAGGATATTAAGTTTTTTGACACCGTAGCTAAGGATAAAAATATACTTTTCCACATATCCAGTGATGCAATACTTGTGCAAGACGCGATTGGTGACAAGATAGGCCATGGTTTACGATATTTTTCCCAGTTCATTGTGGGGTTTGTCGTGGGATTTACTTCAGTTTGGCAGCTCACACTCCTCACTTTAGCCATTGTCCCACTCATTGCTTTTGCCGGTGGAGCTTATACTATGGTCATGTCTACCTTATCCGAGAAAAGTGAGGCCGCTTATGCTGAATCCGGGAAAGTTGCAGAGGAGAATATATCACAGGTTCGTACTGTATATTCATTTGTGGGAGAGAACAAAGCGATTGATTTGTACTCTAGATCACTACAAAATGCACTGAAACTAGGGAAAAAGAGCGGGCTTGCAAAAGGAATCGGTATTGGCTTCACATATGCACTCTTGTTTTGTGCGTGGGCCCTACTACTTTGGTATGCTGGCATACTAGTCCAACACCGTCACACAAATGGTGGCAAAGCATTCACAACAATCATCAATGTCATCTTCAGTGGATTTGCTCTTGGTCAGGCTGCACCAAACCTTGCAGCCGTTGCTAAAGGTAAGGCTGCTGCAGCAAACATTGTAAGCATGCTTAAGGAAGATGTTGGCAGTTCAAATAAGTCAAAAGCTGGGATGGCCTTCTCAAAAGTGGATGGAAGTATTGAATTTCGTGAGGTCTGTTTTGCTTATCCATCTCGACCAAATATGGTATTTGAAGATCTGAGCTTTTCTGTTGCTGCTGGGAAAAGAATTGCAGTTGTTGGTCCCAGTGGTTCGGGAAAAAGCACCATCATTTCTATGATTCAGCGCTTTTATGATCCCACTTCAGGACAAGTGTTGTTGGATGGCCATGATATCAAGAATCTCCAGTTGGGTTGGTTAAGAGGGCTTATGGGATTGGTTAGTCAGGAACCAGCATTGTTTGCCACAACCATAGCCGAAAACATTTTGTATGGTAAACCCAATGCTGATATGGACCATATAATTGAAGTTTCTAAAGCTGCAAATGCTCATTCGTTCATTCAAGGGTTACCTGATGGATATAACACTCAAGTAGGCGAAGGAGGAACCCAACTTTCAGGAGGTCAAAAACAAAGAATAGCTATAGCACGAGCCACACTAAGAAACCCAAAGATATTACTACTAGACGAGGCACACAGT 
>contig011805
AATtAGAACAGCAGCAACAGGgCCCATGAAATCCATTTTAAAACCATAGTAGTCGGTGATAAACCATTTTATACTCGGATCATATGACATCCCAGGTACCACGAGCGTGGCATCTGCGTCATGATACTGTGAAACAATGCATCCATACACGGTCCATGCCATGGGACAGATCCAGTAGTACCAAATCCACCATCCAGGAAtTTtGGgTTGTGGGATATAAAACCCTGAGAAGATATTGAACAGTAGGTAGAACCCTGCTGCGAAAATGGCTGCTATCTGATCATTTGGCGTGATGGAAACAGTCATCATTCCAAAGTATGTGAAGTAAAGGACTGTAAAAAAGTTGATGAAGAAGAACCAAAAGAACTTGGCTGCTGTCCATTCAAATGACACCAAGGCGTACACAATAACACAGTAATATACGGATTGAAGGAAGCCATATGGTATCTCCACAACCACCTGTGCCATGGCATATGGTAACGAGGAGTACATCCCGGCTGCTCTTTCACGATAGAAGACAGTTCTTTCTGTGGCGACAACTGGCTGCACTGTCTGGCAATTGTTAATACCAACGAAAAATATAGCAGAGTACATGGCCCCAATGACTGTCTGCAGATCATTGCTgGTTGACTTTTTGTTGCCTATCTTCCAAAAGATGGTCCCgACCACAACTGCGCAAAGCAATGTAAAAGCGAAACGGACAAGGTTATAATCgGGATTTCGCCAGTAAGCCCACCAAAACTTCCACAGGCAAGAAGTAAATTGACCCCAAGCGGACTGAGCATATTGTGTGTCAAAGTGAAGATCTGCGGCTCCTGGTGGAGGTACACTTAACTCCTTCACTAGAGCCTTGTTTCTTTGATGCAAAGTCGAATTACTGAAAATTTCAGCAAAATCAACATCTAGTCGCAGCTCTGCGGCTCCAGAGCTGACTTCCAACATCCATGTTGCTGGATTGTATTTTTCGGGAATCTTcGGAACCCCATCAACAGCCTGAAAGTAGTCAATGACCTGCTGAGAATGTCTACCTAATGGTCCTGAATAGATGACTTGTCCTCCTCTTTTCAATAGAAGCAACTCGTCAAAGGATTCAAAGATATCGATACTCGGTTGATGAATAGTGCAAACAACGGTTCTTCCTGTGTCCACGGTGTTTCTCACAGCCCTCATAACGATGGCGGCTGCTCTTGCATCAAGCCCAGAAGTcGGTTCATCCATGAAAATGATTGAGGGATTAGCAACAAGCTCAACTGCAATTGTCAGCCTCTTTCTCTGTTCTGTCGACAATCCCGTAACTCCTGGAAGTCCTACTATTGCATCCTTGATATTGTCTAGCTCAACTAACTCCATCACTTCTTGCACAAATATCATTTTCTCTTCGTGGCTGACTTCCTTTGAGAGACGGAGAAAAGCAGAGAAGATCAATGATTCATGGATAGTAACTGTGGGAGAGTGGATATCGTTTTGCTCACAATATCCCGAGATTCTTGCAAATGTTTCTTGGACCTTTGGGAAACCTGATATTCTTATATCTCCTTCAATATAACCGCCAGTCTTTCTTCCTGCTAAAACATCCATCAATGTAGTTTTTCCAGCTCCACTGACTCCCATCAAGGCAGTTAGCACTCCAGGCCTAAAAGCACCCGTTACATCACGTAGTAATTGCAACCTGTCcTCTGTCACCCCTTGTTCTTTCATTTCACTAGGCATATCAACATAATAGTTCATGTTATCGAATGACATGGCAAGTGGAGTAAATGGAAGAACCATCCCCTTTTTAGATACACCATTAGCATCACCAGTGCGTTTTATCTGTTGCATTTCCTTATGTCCCTTTGAACTGGCTTCAGCACCACGACCGTCCTTTGCTGCAGCTTCTTCCTTGGAGATAATCGCTTGTGGCTTTCCAGGGGCTTCCATATACATGAGAGACAAGGTGAAGAGAATATTGAAGAGAACTATAAAACCAAGAAGCGCGGCAACATTGATCCAGTATGTGCTTTCTGAAGTTGGGACGTCCATGATTCTTAGCACTGAAAAGCCCAAATTGGTTGAATTATCCGTGCTTCGTTTGCTGGTCCACCTGGAATGAAGGAACTCGTTGTTGTTGAAGGCTTTGAACCCATAAGACAGAGGTGAAAGCCAATAAGCCCACTCCCACCAGTTCGGAATCTGGGTTCTAGGCAGGATGAAACCACCCAAAATAAATATAAGGAGAAGTACAATAGATCCTCCCGTGTTTGCCATGTTCATTGTCTTACAAACTCCCGCAATCGACTTGAAAAGTGCTGCTGCTATATTTTGGATCAGAAACACCAACAAGAGATGTTTGAAGAACCTGCTAGCCTCAGGGGCAAAGCCGACGCCCCAATATAGGATGGTAGTCCATATGACACTCTCAATCATAGATATGGGAATACGAAGCAAGAAGGATGGAACTGTGAAAGTCCATGGAGGGTGGAACATGAGATCCCTTTGCTTGTAAATGACAGGAAGCCTCATGACCGCTAAAGAAAGATCGGCATACCCATTAAACATGTTAATGAGCAGACTAGACAAAAGTGCCCCTATATAGATGGAACCATCTATTTCATTCCTTTGGTGCATTGTTGGCTTAAGATACAAAGTTGTGCAAATAAATGCAATAAACGTGATTTGGAAAGACTTGAAAATATAGACGAAAGTGTTTCTCTTCATCAGTAGAACTTCTTTGTCCCAACAgGCCTTAAGGAGCTCtCTTTTGGGTACTAAGAATTTCTTAAATACTAAAGCAGCTTTATGGCTTTGATCCTTGTCATATGGAACCGACAATTCGTTGTGCAGCTTCTGGCCGACGTGGAAATTCTTGAATCGTTGAGAAAATTCACTTACCGGGATATATCTGTATGGTCTGTTTCTATCTGCCCAATATTGCTCTTGATCTTTTTTGGATGTTACCTCTTGCAAGAAATCAGCGGTACCCTTTCTTTCTGGACACCTGAATCCACAACTCTCGAAGAACTCAACAATATGTTCTCGTGGTCCCTGATACACGATCTGGCCCTCGGATAAcAAGATGATGTCATCAAAGAGATCAAAGGTCTCCGGAGCAGGTTGTAATAGGGACATGAAGATTGTTGACTCaTTGAGGTGAGCAATTTGCTGCATGCACTTGACTATCTGAAACGTAGTGGAACTGTCTAGACCtGTTGATATCTCATCCATAAACAGAGTTTTTGCCGGTCCAACAAGCATCTCTCCAGTGGTTACGCGCTTCTTTTGTCCACCAGAGATACCTCGTCTCATTTGATCTCCAACAAAGGTGTCACGACAGACATCAAGGCCTAATATTCTGAGAGTGTAGTAAGTTATCAAACTACTCCGATCTCCTTCAATAGCAGTCGCCTTCATGAAAAGATCGACTTCGGCTTCTGGGTAAATCCCTGCTTCCTTTTCTCTTCTTGCAAGCTCCTGTAACATTTCTAAACGAGATCCAATTCCTTGACATCTTGCTGAGAAATCAAAGGTTTCTTTGACGGTCATTTCTCCAGCATGAACATCGTACTGACTGATGTAGGCTGCTGTCCTCCGAGGTTCAAATTCGCTTAACTTATAACCATTGTAAGTTATCTCTCCATCAACCCTTAAACCTCGATCcAGATTTCCAGCCAAGGCCTTCAGAAGCGTCGTCTTACCAGATGATGGCGGCCCCATCAGAAGTGCCATCCTTCCTGGTTTGAGGATCCCGGATGCATCTTTAAGAATATGGAGTTTCGCTTTTTCAGAGAAGCTGATACCAACaGAAGCTAGAAGTCCTTCAATAATATTTCTAGCAGTATTCGTAAGCGTTGGAAGCGCTCTATCTCCAACGTGACAATCAGCTTCCACGCACAAATTTTGAAACCGAACTTCTACTGTTGGAAGTGATATTCCAACCTTGTCGATACGATCTCTAAATTTTCTCAAAAAGATTTCATTATCTTCTTCAGCGATTCTAAAAATCTTATCAATAAAATTTTGTTGAGCATCTGGATCAAGGTCTCGAACATCTAACAGCATCTGCTCAACAGGTACATCTTTTTGGTCTCCTGGTAAATAAGACTTAAAAATTGTGGTACGTAAACGATTATACGTAGGTAGTTTCTCCAACGCAGCCCATCGTAAGGCCTCTTCGTCTTCCTGTGAGTGACGACTGCTTCGTCCATCATGACTACCACCACGACTTCTCGTAAACACGTCTTCTAAATGCCAACCGCCAGCCGCTTTGCCAAGACCTTTACTTATGCTTCGAAGTATCCCGTCATCTGCCATGTTTGTAACTACAATCTGGAGTCACTATAGAGCTCGTGAAATGCGAGTTGTTTGGTTATAACATCATTTTAACTAACTTTCAGAGTATAGTACAgAGGGTGTGTGTTTTATTAATGAACCACGAGTTTAATAATTAACTCAAACATCGCTAACGTTAAAAATAAAGGCTGAGCAAGTGGTACATAAATATTTTTCTGTGCAAGCAAATCTT 
>contig001014
ACCACTTGGAATGACTCAATGGCAATCTGAACAACTTTGTTATAACATCCTTACCTGTGATTTGTGGGTCTCCTGGTGCTAATCCATCAAACACCAGATTTAATAGATCATTCTTGTATGCTCCCTGTAATCCCCATGATCCATAGTTTAAGTACGACACAGGGTAACGCCAAAACACCTTTGGAAGATCAGGAAGTTGGCGAAAGAATCCAGACGTCATCATCATTACCCCCAGGACTCCGGCCCCTATTACGAGTCCCATCAAAAAATTGGGAACCAGAGCAGCCACAATCATCATACAACTCTCAATCACCGCAATCGAGCCAAAGAGGTTGAGACAGTAGAAAGCGTAGCGTGAGAATCCATGATTTAATTTGACCATGTTCCATACAATTGTTCCGGTGACAAAGGAAACGGCAATCAAGAATGGGAATGAAGCTAGGAAATTTGATAGTACAAATACTCCAACCCCGTAGTACCCATTTAGTCGTTCCCTAGTAAAAATCTTCATATCTTCGATAAATGATGGAAAGCTCCCAATAGACATAAAAGTCATAAACCCTGCTATGAAACCACCACACGCTCCCCTTGCTAAGATAGCCGTGTAACTCGTACCAACATCATAGAAGATCGTACCGACACATACTGATATAACTAAGTAAATAACTATTCTTAACCAGTAATATCCCATATCTCTCGACATATTCACAAAAGAACGTTTAGTCAACGTGATAAGTTGCTTCCACCATCCAGCTTGGCTCGCCGTACTTGTCATGGTCTCAGACCCACGAATTGCTGAGAGTTGTTTCATCTTTGACCGGGCTTTTGCGGCTTGTTTTGACCAACGATATTTCTCTACTAATCTTGCTTTGATCTCTGCTGTTACTAAATTCATAAAAGGGTCTGTTTCTTGTCTTTCTTCATGAATTCTCAATGATCCTTTTAATGTGGCTGTTACAGCATCGAAATCTGAATTGATGCAACGTAGAAAATGGTCGGCTGGATTTCTCTTGATCGGACATGGGAACCCCGATTCGGCAAAAAACTCTATAGCATCTTTTGCTTCTCCAAAATAGACAGTTTCGCCTCCGGATAAAAGAAACAAGTCGTCAAATAGTGCAAAAACTTCGCTACTAGGCTGGTGAATGGAAGAAATAACGGTCCTTCCATCACGAGCCACACCTCTAAGAGCATGAGCCACAAAAAATGCAGAGGCGCTATCCAGACCACTTGTTGGTTCATCCAAAAACATAAGTCGTGGTCTTACGAGGATTTCAAGTGCAATACTTAGCCTTTTCTTCTCGCCACCACTAATACCTCTCAAATGCCAGTTTCCAACCAATGTATCGGCACAATCCTCCAGCCCCATCTCTATTATTGTCCCCTCAATCGTATCATGGACCTCTTCTTTGGACATTGTATTCGGAAGCCTTAGATGGGCTGAGTAGGTGATCGTTTCTCTCACTGATAGGGTTCCCATTAGGACATCTTCTTGTGTCACATAAGCAACACCACCATAGGTCAGTTTCTTCTCCTCGCCATTTAGTAAAACATTTCCCGTCATCACCACATTCTTCGCTAGTCTACCTGCCAATGCATCGAGAAGTGTGGATTTGCCAGAACCAGAGGGACCCATGATAGCCATGATCCGACCTGGTTCTGCAAATCCATTTATACCATGGAGCAACCGTTTGGTTGGTCCATCACCAGAGTTCGGGAGCATCACTCTTAGGTCTTGCCACACTAAATAAGTCGCCCTTTGCTTCATACTCACGCTCGGACCCATACTTATTCCACCACCTTTGTCATTACCATGCTCCGCCATTCTATCATCTCCAACATCGCCCCTAACGATGTTTCTCACTTCTATTTCCATTTTAAGAGGAACCTTTCACCTAAAAGAAGAAAATGGACTAATACAACAATTTTTGGAGATTGTTAATTGTTTAAGAATAGTTTTTTTTCTTTCATTCCATTTTGTAATATAATTATGAGCAGTTTTTTTGGAGATATTAATTAGTATATTCATATATTGTGGGGTGAGGCAGTATGGCCCTGCATTTATTTTGAAAACTATAGTTGGTTGGTTGTTGTAAATATGACTTCAAAAGTTTGTTAGTCAT 
>contig013190
GgAGGGCTCCCTCGTgGTATTGTAATATCGTTTGGACATTaTTGTAAATCGTCAAATCTTTGAGCTGAGTTtCTtCTACAACTAGACCAATATTCGGCTACAAGCTTAGAAAAGAAaGAATCgGTCTCCATtAGCTTTGAAGGCTCGTCATACTCCACCATTTTTtCCGAAAGAGAGAACCATGACCTTGTCACTGTCtATAACTGTTGGAACTCTGTGAGCtACgGTTATGACaGTGCAACTCGAaAATTCTTCtCTTATGATTTTTtGTAGaATGGCGTCTGTGGcTGAATCGATGGATGCgGTtGCTTCATCGAGTACTAGGATTTTGTTTCTtcTGAGTAATACTCTTCCAAGACAGAATAGcTGTCTTTGCCCtGCACTCCAGTTCTCTCCTTCgTCACTCACTGAaGAATCTAGCAAATTTGGAAGaCTTTGgATGGTACtTTTAAGCTGACACTTCTCTAATGCCTTCCATATCTCGTCATCcGAATGTAGTCCtAGAGGGTCCAAATTTGTtCGgATACTGCCCCTAAAAAGGGTAGGTTCTTGcGGGATGACACTTAGCTTCATCCTTAGATCTTTAAGGCCTATAGAGCAAACATCTAGTCCATCTATAAGAATcCTTCCgCTATCAGGTTCTACCAAACGAAACAAGGCTGTTATCAGTGTcGTCTTGCCACTTCCTGTCCTTCCAACGATcCCTACTCgAGTCCCTTCTTTGAATGTACAAGTGATTCCTTTGAGAACTAGcGGTGCGtttGGACGATACCTCAACTTAAgATCtTCAAATTcTATCCTTCCTTTgGAaGGCCAAGATGATGGTGGTCTGTTATcCTCCACAATCGCtGGTGGCTCTgGTGGAATGtGCATAAATTGTTTTATCCGTTCTACTGAAACGAtGTAATTgGCTAAGCTACAgTACCATCTAgTAAAGAaCACTTGGGtgcCCGaTAAGGCtAGTGCATAAGAAAGAGAGAGGCCAACCAACCCTGGAGATACAAAGCCGTtTGGTAcAAAAACCAGTAGAAAAgCAGCTGTGATcAGGGTCACgTTCGTAAAcGCTTCTGTTCTCAAAATCAACCATTCTAAGGTTGCATTTGAGAAAATGAAAGTACTTGCATCTGTATCCACCAgCTTaAGATAgTCTCTGAAGAAcCTGTCTTGCATCTTAAAcGCTCGTATTGTTGCCACtCCAAGCGATGTTTCAGATGCGTAgTTCAtCACaggggCTTTTGTGGTTCCGTTaATTCTCATTAGtTCCCTTGCAGtTGGCTGATAATATcccTGAGCaTATTTTGAAGCTACaaCAGCtATGATgGCTACAATGAGAACTTGCCAtGTCACTGAcGCCATAATGgCAATcGTtGCGAGTAtTTCtaTACCAGaaccAATCgCATAGGCAGTCGAAAAAGGTATGTCAAAATCAATTACACTCTGATCAGATGAGGCCCTTGTCAGGATTCGTCCAACTGgAGTTGAGTCAAAGAAGACCATTGGAGCACtGAAAATTGAAGCGGTAAACTTACTAAAGAATGATTTAGAGGCTTTTAATCCCAAAAGAGTAGCAAAAAATGTtCTCATAAACACAAAGAAGACGCTTGTAGTTGAAAGCAAAGTGTAAACaCTAATCAACATGATGGTGgTGATTTtCGGgATTGGAATACCAAATGCTAGCCAATAACTTGCTGCTGCCTGAAGACCAaCAAAACCAATATGACTTATGACGGTCAAagAAAAAAaCCATAaTcCTtCTGaGaTGACGaCaTAaTCTAagAaCGTGTt 
>contig012562
CATGGACCTAAtCgTGGACCTATTGTGGACCTAAAAAaCACGTGGCAtCATCcTGATGGCTACAgACAGGGACCCACTTtATTTtACcAACCCATCAGGATCATGTCCACATACTTTtAGGTCcATAATTAGGtCAACAATTAGgTCCATGTATCATTtCTCTTtATtATCATtATACAGCTCTtGGAAgCCATCAAGCGGTTATCTCTCGGGAGGCTACCAAGTTACAAAAGAAAAGAAaTGGGATTGTATCTGTCATTATCGACTTGAAAGAGTATCTGCGCTCACCTTCATATGCTGGTAATGAAGTCCAACCCcAAAGAGGAATGGTTCTTCCATTTCAACCACTCACCATGTCTTTCCGCAACATTAGCTATTATGTGGACGTTCCAGGGGAATTGAAGCAACAAGGTTTACAAAACAACAaGTTACAATTGCTGGTTAATGTAACGGGAGCGTTCAGGCCAGGTGTCCTTACGGCATTGGTTGGTGTCAGTGGGGCTGGTAAAACTaCTCTTATGGACGTTTTAGCTGGTAGAAAAACTGACGGACAGATCTCGGGACATATATATGTTTCCGGGTACCCTAAAATCCAAGAAACATTTGCTAGAATTTCTGGTTACTGTGAACAGAACGATGTTCACTCCCCATGCTTGACCGTTCATGAATCACTAATGTATTCAGCTTGGCTTCGATTACCTTCCGATATTGATGTAACAACAAAACGGGACTTTGTGGCGGAGGTTATGGAACTTGTTGAACTGACTTCACTCAAGGGAGCGTTAGTTGGTCTACCAGGAATTGATGGgCTATCAACGGAGCAGCGAAAAAGACTTACAATTGCGGTTGAGTTAGTTGCGAATCCTTCAATCGTATTTATGGATGAGCCAACTTCAGGACTAGATGCTCGTGCTGCTGCTATTGTTATGAGAACAGTTAGAAATATAGTCAACACTGGACGGACGATTGTTTGCACCATTCATCAGCCAAGCATTGATATATTTGAATCATTTGATGAGCTTTTACTGATGAAACGTGGCGGGAAGCTCATATATGCTGGTCCATTGGGTACTGGGTCTCACAAAGTTATTCAGTTTTTTGAGGCGGTAAACGGAGTTCCCAAGATAAGACCCGGATACAACCCCGCTGCTTGGATTCTTGAGGCTACTTCATCAACAGAAGAACACCGCCTTGGGATTGACTTCGCTGATGTTTACCGTGGTTCAAATCTATATTTGCAAAACCAAGAACTAGTTGAAAACTTAAGCAAACCCGATATAGATTCAAAATTTTTATTCTTCCCAACCAGATATTCTCAGTCATTTTTAGGCCAGTTTTTCGCGTGCCTTTGGAAGCAAAATCTGTCATACTGGCGGAACCCACAATATACCGCTGTCCGGTTTTTCTACACGGTCATCATTTCATTAATGTTTGGGACAATGTGCTGGAAATTCGGTGCTAAAAGAGAGACACAGCAAGACATATtCAATGCAATGGGATCAATGTATGCAGCAgTATTATTTATTGGTATCACAAATGCAGCTTCTGTTCAACCtGTGGTTTATGTTGAAAGGTCAGTTTCCTACCGCGAGAGAGCAGCAGGGATGTATTCCGCCTTACCgTTTGCATTTGCTCAGGTTGCGATTGAGTTCCCTTACGTCTATGTGCAGTCACTCGTTTATAGTGTTATTTTCTACTTTTTGGCATCATTTGAATGGAGTGTATTGAAACTATTCTGGTACATATACTTTATGTACTTCACCTTGCTATACTTTACCTTTTTTGGAATGATGACGATTGCTGTTACCCCcAaCCATAAcATTGCTGCCATTGTTGCTGCGCcTTTTtAtATGTTGTGGAACCTTTTCAGTGGATTTATGATtGTCCGAATGAGGCTTCCTATATGGTGGAGATGGTATTATTGGGCAAATCCGGTAGCTTGGAGTTTGTATGGGCTTTTGACGTCTCAATATGGGGATGTGAATGAACCCATAAAGCTTGCTGATGGTTCTCATTCTGTACCATTAAGACAGTTTCTGAAAGACCAATTTGGGTACGAGCATGAATTCCTAGGTGTTGCCGCTACTGCAGTAGTAGTGTTCTGTCTACTCTTTGCGGTTACATTtGcATTtACTATGAAaTCaa 
>contig007747
TTGCTAAGTTGCTATAACCATTGTCTTGTGTGATATTCACAAGGCTCTTACTTTAGTCAGATGGATATAAAGTACATTCAGTCTACCAATGTTTGATTTGGATTGAAACCAAAATGGACAAATGACTATACTCCTAAACCAAAATGGGTTAATATACCAAAAATGAATTTTCACCGTCATAACTGAAACCAGAATGACCTGATTATACCTAATATAGTGACGTATAGCCTCAGACAAGAATGTACTCAGACAAAGCGGCAGCACCTACAAGTCCAACAAGTGTCATAACAGATACAATGTTTGCGACTGCTGCAGAAGAAGCCGATGAGAAGTAAATCTTGTGGGAGCTGCTGTCACCCCTGAACCCTCGCACAGTCATTGCCTGGGTTATCTGCTCTGCGTGATTAAATATATTTTTGAAGATACGGCGGATGTACGTAAAGAATACCTCAACCGTCTCCATTGTAGCCAACTGTTGCCAATTAATCCGCCGAGATACAATCCCCAATGCAACAATCCGGACCTCATCAAAGACTAGGTTGATAAATCTTAACGATAGTAGAAGAGTAAGAATAACTTCATCAACGGGAACACCAATGTACTTGAAAGGCTTCAAAAACCATTGTAGACCAAACGCAAGTTGTTCCGGTGTAGTAGTCGTCAAGCAAAGACTTGCACTTTGAAAAACGGAGAAAGTTAAGCAAGCAGATGTGCTAGCCACAGACAAGCCTTTTCTTGTAAGCTGCAACGGTCCTAATTTAAACAGTAAATACGAATAACCATCATAAGATGGTGGAATACTCGGCAAACCCATCATTGAAGGCGGTGGAGTTCTTGATTGAACCACCATAGGAAGAGTATCTGCACCAAGCCCCAACATTAAAAACAAAACCCCGGATAGTAGGGCAACTCTTCCCAATTGATCCGTCCAAACTTGTCTGGGGAGTATCCACACGGATAATATACCGAGAAATGTGATTAATCCAAAACGCATGTATATATGGGACCTGGCTGGTAAAACGACTAATACGAGAAGCCATGCCAACTTAATTCTTGGATCAACTCGATGCAAGAAAGTCTCAGGCTTAGCTATAAACTGACAAATAGGCCCAGAAGTTGCCCCTGCAATTGACCTCAGTATCTTCTCAGCTGATATCACATTCTTTGGTATCATTTTCTCCCATTTTTGAGGTGGTGGGTTTGGTTCTTTGTTTTCACTGTTGCAGCATTTGATAAGGGTTGTTTTGAAATGGGTTTTTTTTGTGGTGAGGGTAGTGAAGAGATGAATGGGTGAATTTTGGTGTGTTTGGATTCTGGTGATGAATGAAGATAAGGGTGTTTGGGTGCGTTTGGGAGAGTGTGGTGATGTTCATTTGGGTGGAGGACTGGTTACTTACAGGGTTTTTGGTTTTGGGTGAAGGGTGTGTGAATAATAAGAGCCATTTGAGTTTGAGAAGACTCAAAGTTGCTCAAAATTTGGTGTCAAAATGTCAAGTTGAGTGGCC 
>contig004642
ATAGGTTTGATCTTGGTATGTGTTAGTTGCAAGAATTTAGATGTAAAAACCCCATTAAACAATATTCATTCGTATAATCGTTTTGACTTCACAATGGAAACCGGAAGCCAAGATGAAATTGAGGACTTGTCGTCTAGGCCTCCTCTACCAACAGGCAATAACGGGCACGCTCTTAATTTTGAAATGAAGGGCCAGCCTTTCCTTAGGAACAAATCAAGCTCACAGATTGATATCCAAGATGACATGTTATACTCGATTAAAGATCGTCCACTTCCCATTTTTCTTAAGTTTGAAGATATCGAGTTTAAGGTGAAAATGAGCAAAGCGACGCCTGGTAATCCAGTTAAGGCGGTTATGTCAAAGGTGGTTTCACAAACAAACACAGGGCAAGATAACTATAAGCAGATTTTGAAGGGAATAACGGGAAGCATTGGCCCCGGTGAGATCCTTGCTTTAATGGGTCCTTCTGGTAGTGGTAAAACGACTCTTTTGAAAGTCATAGGGGGGAGGTTACGTGATAACATCAAGGGAACTGTCACATATAACGACGTTCCATATAGTCCCGTTCTTAAAAGAAGGATTGGGTTTGTTACACAAGATGATGTGCTCTTACCACAACTAACAGTCGAGGAAACTTTGATTTTCGCTGCATTTTTAAGACTTTCGAACAACATGAGTCAAAGACAGAAATTGGAAAGAGTTGAGAACATTCTTAAGGAATTAGGACTTGAAAGATGCCGTAAGACACGAGTAGGAGGAGGATTTGTTAGTGGGATATCCGGGGGTGAAAGAAAAAGAACAAGCATAGGATACGAGATCCTTGTTGATCCTTCATTGTTGTTGCTTGATGAACCAACTTCAGGACTTGATTCCACAGCAGCGAACAAACTCATTCAGATTTTAAGAGAAAACGCCAAGGCCGGCAGGACAATCATTACAACGATCCACCAACCATCGAGTAAAATGTTTCATATGTTTGATAAGATCTTACTGATATCAGAAGGCCATCCTATGTACTATGGAAAGGCAAGAGAAGCGATGGACTATTTCTCGTCCTTGAGGTTCATCCCCAACATAGCCATGAATCCTGCAGAGTTCTTGCTAGATTTAGCAACAGGTCAAGTAAATGACATTAGTGCCCCTGATGATATTGTTCCTCCTAAAGGAACCAGCGAATACGAAAGAGCTGTAATCAGGTATGTACAACAAAGGTATAAGACCAGACTCGAGAGCAATGAGAAAGAAGCTAATCATATAACAGGAAAGGCACCCGAACATCTTAGATTAGCGATTCAAGTGAAGAGAGATTGGACAATAAGCTGGTGGGATCAGTTTTTGATATTATTCAAGAGAACATACAGAGAGAGGTGGAGAGATTACTTTGATATACTAAGAATAGTCCAATCTCTCGGAGTTGCCCTCTTGTTAGGACTTCTGTGGTGGAAATCTAGCTACGTTGACGAAGCTCACCTTAGAGATCAGATCGGCTTGTTATTCTACGTGTGTATTTTTTGGACATCATCATCAATATTTGGAGCAGTATACGTGTTCCCATTTGAGAAGTATTTTCTAGTTAAAGAAAGAAAAGCGGATATGTATAGGCTAAGCGCATACTATGTCTGCAGCACATTGTGTGACATGATCGCACACGTCACCTACCCAACTGTTTTCATGTCCATTCTGTACTTCATGGTCAATTTCAAGAAAAACTTACAATGCTTCTTCTTGACATTATCCGCAATCTTATTAATAGCTGTAACAAGCCAAGGTGCTGGTGAAATGTTTGGAGCTGCAGTGATGAGCATTAGAAGGGCAGGGATGTTTGCTTCTTTGATACTAATGTTGTTTCTTCTTACCGGAGGCTACTATGTTCAGCACATACCGCAATTTATGCAATGGTTGAAGTATACATCATTCATGTACCACGGATTCAGGCTGCTGCTTAAAGTGCAATACACGGGTGATGAGTTGTACGATTGTGAAAGCATAGGAGGATGCAGGCCATTGCAGAGTTCGCCATCATTTGATACTGTAAACTTAAATGGAGGTTGGAAAGAAGTTTGGATGCTGCTAGGGATGGGTTTGGTGTATCGTTTGTTGGCCTATATTTGTCTTCGTCGAAAAATTAGTCGATCCAACATCTGATTAATACTCATCAAAAAATATTATTCAAGATCACCATCTTGTTGTATGATCACAAAGCTTACTTATGCATCTAAGTTGAGAGAGGTTTTGCTTGAATAAGATCTCACGTTGTCTTAGTCTCATATACATCTACAATGGATAAGCAGTAATTCCTTATAAACGTGTCCGGTTAAAAATACAATTTTACTACAAGTAAAGTAGTAAACACAGCCG 
>contig010464
CACCTCTCTTCTCTTTGGTTCATTGGTTTAAGCAAAGGAGTAAATATGGAGAATCCAAATTCTAGTTCAGGGTTATATAGAACACAGTCCGAGCAACTAACCAAGATATCAGAaGGACtCGCAATGACTTCAGGTGTAtCcAATGATGcTACTAAAGAGGTGGAGAGTTTtACGCTTTCAAGAAAGTCCAGCAGAAAtCAaGTGCTTGCATCgCCAGGTAGAATTGGCAATAGTGGAAGAAACACgTTCCTTAAGAAaGGGAAGAGTGCTCAAATGAAGTTTGATTTCGATGATGTTGGTAGTGGAGCCGCCCTAAGTCGTGCCTCTAGCGCTGGCTTAGGTTTCTCCTTCTCACTTGCTGGATTCACAATGCCTCCAGATGAACTAGCAGACTCAAGACCTTTCAGCGATGATGACATTCCCGAAGACATTGAAGCAGGCAcGCGAAAAAAGTTTCATACaGAGCCTACCTTGCCAATCCATCTCAaGTTTACAGAAGTGACATACAAGGTGATAACTAAAGGAGTGACATCCACCCAAGAGAAGCATATTTTACATGGAATAAATGGCACgGTCAATCCTGGAGAAGTTTTGGCGCTCATGGGACCATCaGGGAGTGGAAAAACTACGCTCCTAAGTTTGCTGGGAGGTCGAGTGACTGATGCTAACCAAGGAGGATCAATTACTTATAATGACCAACCGTACTCAAAGTTCCTAAAGAGCAGGATTGGATTTGTGACCCAAGATGATATTCTGTTTCCGCATCTAACAGTgAAAGAAACCATAACATACGCgGCTCTTTTACGACTACCTAAGACATTAACAAAACAGGAGAAAGAAAACCAAGCAGCAGATATCATCcGTGAACTTGGTTTGGAGAGgTGCCAAGATACCATGATAGGCAACTCGTTTGTTCGGGgAGTCTCAGGTGGAGAAAGAAAGCGTGTcTCCATTGGAAACGAAATCATAATCAACCCGTCCCTCTTATTCCTTGATGAACCCACTTCCGGgTTGGATTCTACAACTGCTTtGAGAATCATTGAACTACTACAAGACATAGCAGAGACTGGGAAGACGGTGATTACCACGATTCACCAACCATCAAGCAGACTTTTCCATAAGTTTGACAAATTAATCCTACTTGGGAAAGGAAGTTTGCTGTACTTTGGCAAAGCATCAGAAGCTATGACTTATTTTTCATCGATAGGATGTTCTCCTTTAATTTCCATGAACCCAGCGGAGTTCTTGTTAGATCTTGCAAATGGGAATTTGAACGATGTTTCTGTTCCACAcGAATTAGAGGACAAGGTAGACCTCGGAAATTCAGGAAGAGAAACAAGAAATGGGAAACCATCTCCAGCCATTGTGCACGAGTATTTAGTGGAGGCCTGCATTGCAAATGTATCAAAAGAAATGAAAAAGAAaCTCgtCGTTCGTTCATCAATCGATCAAGAgATTAAGTCAAaCGCACAGcCAGaGAAACGAGATTGGGGTACAAGCTGGACAAAGCAGTACTCCATACTGTTCCaGAGAGGGATTAAAGAAAGGAAACATGATTATTTTAGTTGGTTGAGAATCACACAAATCGTcGCaACTGCgATTATCTTGGGaCTTCTTTGGTGGCGATCAAATGTTCATAGCCCCAagGATCTGCAAAATCAGGCGGGGCTGGTTTTCTTCATTGCTGTTTTTtGGGCTTTTTtCCCAGTTTTTACAGCAATTTTTACATTCCCTCAAGAACGAGCAATGCTGAAAAAaGAGAGAGCCGCAGACATGTAtAGGCTTAGTGCATATTTcATTGCGAGGACgACAAGTGATCTTCCACTCGATCTTCTTCTTCCATTACTCTTCATCCTAATTGTGTATTTCATGACGGGGTTGAGACTAACTCCTCAGGCGTTTTTCCTAACCATGCTTATAGTCTTTTTATGCATAGTTGCAGCTCAAGGGCTAGGCCTGGCTATTGGTGCTACAGTGATGGATTTGAGTAAGGCAACAACTTTGGCTTCTGTGACTGTGATGGCTTTCATGTTGGCtGGAGGTTTTTTCGTGAAGAATGTTCCATTTTTCATATCTTGGTTAAGTTACTTGTCCTTCAACTATCACACATACAGACTTCTTCTAAAGGTGCAGTACGAACATATTAGTTCTGTGATTGATGGGATAGAACTAGACAGTGGGTGGAAGGAAGTTAGTGCCCTGGTAGTCATGGCTCTTGGCTACCGTATCTTAGCGTACATTTCTTTGCGGCGTACTATCTAAAAATAATGTTTGGATGATAACAACAACATATGAAAGGTGTTTGCTTGCTTCATAATGATGCAAAATTTAAGCACGGAGGATACTAATGAACGATGGTAGCTACTACGAC 
>contig017738
CGCcAGATATACCtcTtCTcATTtGGtCaCcAaCCATAgtATcAGcaCAaCTTTCcAACCCAaGtatcTTgAgAacATAATCAATTATCAAATTCGTTTCTgtGCCCGGGCgTGCAGTAGCAATCGGGAATGCATTTCGTTCTTCtTTTTCCATCTTCAAGATTTCTGAAaGTAGTTTATATCTTGGCCCAACGCCCAaGCACCGTCTAGAAAAATCcATCGTCTCCCTTACCGTCATCTCTCCGGTtttATGAAGATTATTTGGACTTATATATGCGCATGTGCgTtGAGAAATAAATTCAGAAaGTTGGTGGCCGCAATTGTTAGCCCATATTATGTAACGGGCTCAAGTctGAGTCTAGAATATTCCTAGTATTGGTTACGATCCCAAAAACATCTCTAACCCTAAACCTAAAATaTTCCGCTGCCGCCTCCGGCCTCCGGCTACACGCCGGAGGTTCGGAAGTCTCCCGTCAAATATTTTCACAAAATATCAAGTTATTTTCACAAAATAAACTtCTATCCGCTGTAACACAACTTCCTCAACACCACCATCATTAAACATCATTCATCGTCGGCGCTCTTTACTTCACAGATCCGATCACCATGAAAACCCACATACACATTCGCCATGGTTCTCAAGATCGAGCTATGCCGTTTCAGTGGTAATGATCTTTGTTGCCATTTGgTTTtGgTCTGAAGAAGAAGCGAGGTGaTGGAGGTTTGTATTTGGATGgTTTTAAGaGgTGATATATTTTCAGTGaTATAAATGC 
>contig000344
TGTGTGCCTAAGTGTTTTCTGAATCATGTTATCAGTTGATGTATCGACTGATGCAGTTGCCTCGTCAAGAACCAGAATCTTGCTTTTTTTGAGTAGTACACGGCCAAGGCAGACCAGTTGTCGTTGACCCATACTCCAATTTTCTCCATTTTCAGTAACTGTTGAATCAAGCTTTCCTTCCTTCTTTCTGACTTCGTCTCCAATTTGGCACTTATCAAGAGCCTCCCAAATCTGATCATCTGTATATTCTTCAAGTGGGTCCATGTTGCTTCGTACAGTTCCATTAAACATAGTTGGATCCTGAGGAATTATGCTTAATCTGGATCGTAAATCATGGAGTCCAATTGATGATATGTTAATACCATCTATCATAATTTCTCCGCCAGTAGGTTCCACAATACGGAAGAGTGTTTGTATAAGAGTAGATTTACCGCTTCCAGTTCTCCCCACAATTCCAGTCTTTGTACCTCCATGGAAACTACATGTAATGCCTCTCAACACAAGTGGCAAGTGTTGGGCATATCGAACCTGCAGATGTTGGATATCAACGTTTCCTTCTGACGGCCAGACGCGATCAGGTCTATTTGAGTCTATAACAAGAGGAGGCTCGCTGGGGATACTACTGTATTGGAATATTCTTTCAACCGAGATAAATTGTATTTCCAAATTGCAAAGTTTTTCTATCATCCAAGCTTGTAACATGTTCAAGTTTAGTCCATATGTCACTGCTAAGCCCGCAGTACTTGGATCAATGGTTCCTTCAGGAACTGAGACTAGAAAGACAAGAAGGAAGGCAAAAATAAAAGATGACAACATATCCAACCGTAAGCTTAGCCAATCAAGTGCACCAGCCACATGAAACTTTGGCCTGGAATAATCGTCAATCAGCTTCAAGCAAGTGTCTTCAAATCTGTTTTTCTGATCAAAGCTTCTTATTGTTGTTGATCCAGATATTGTTTCAGAAAAATGTTGTATGACTGGGGCTTTGCACACTCCAACCAGTCGTGCCAGTTCTCGAGCTGAAGGTAGGTAATATTGCTGTAACCAGATGCAAATTCCAACCACGGGAAAGAAAACAAGGAACACGGGCCAAGCACCAAGCGACATAACTAAAATAATTCCCAAAGTCTGTATGACATTAAAGGCAAGTGGACCAGCGGTATATGGTATCGTTAAATCTACTGCAGTTTGGTCTGTAGATACTCTATTTAGAACTCTTCCAGATGGGTTGGCATCAAAGAAAGACATGGGGGCACGGAAAATACAAAAATGCATTTTGTAGAATAGTCTGTTAGCTGTCTCGTATCCAGCTTTCATAAGAAACCAAAATCTTGCTAGAACACAGAAACCGCCTCCAATTCCAAAAGCTACATAAACAAACATAAGTTTAGCAGCTCCAACACGAGCTGTACTACTTTCTGATGCAGGAGATGCCCAAGCCATCCAGTAATTGCCCGATATTTGAAACAACTCGAACAGAACTTGTGCTAACAATATCAATGGAACAAGTGCCCCTCCATAAGCAGTTGTAAGGTATTTCCAGTAAGCTGATGAGCCAACTTTACCTTTTTCTCGTTCTTCTTCTTCCACAAGCTGCTTTTGCTTACCGTTTTGATAGTTTGTTATTTCAGCTTGGATATTTTTCCTGATAGTGCCCTGACTTCCTTGGTTTTCATTCATGTCCGATATATCGTACTCGAAGTTCTTCCCGGCATAATCTATTTCCAATAAAGCTTCTTTATGTGCACCAACAAGTTCTATAAAGTCGCTTCCTGAGTTAAGAATATCGTCATATTTTCCATCTTGTGTGATTCTTCCATCCTTCATGACCAGAATGAGGTCCGCAAGGGGTAAAAACTCCACTTGATGTGTCACGTAGATTACCGTTTTTGTTTCCAGGAAATTCATCATACATTCTTTGAAAAGATGGCTTCCTGTAATAGCATCAACAGCACTAAATGGATCATCAAATAGATAAATATCAGCATCTCGATATAGAGCGCGTGCTATTTGTATTCTCTGTTTCTGCCCTCCACTTAAATTGATTCCCCTCTCACCTATAATCGTTTGATCACCAAACGATAGAACTTCAAGGTCTTTTAGCAAATCACATGCTTCAAGTACCTTATTATACCTTTCTCTTTCCATGTCCTTACCAAACAAGATGTTTTCTTCTATCTTTCCACTTTGTATCCATGGTGTTTGACCAACGTAAGCCTTTGTGCCACTAAGTTTTACATGTCCTGATAATTTAGGCACTTCTCCAAGAATACATGACAATAAACTCGACTTACCCGAGCCAACAGCACCACACAAAGCAACTTTCATACCATGAACAGCTCTAAAATTTATATCGATCAACGTCGGGTAAATAGATGTCAAATCCCATGAGAAATTCCCGTTAATTATCTCAACCGCAGTGTCAGAACTACCTCGTGGGACTGTTTCCACTAGATCAGAATCCAACTCTTCAAGACTAAGGAATGATGCAATACGATCTAGTGAGACTTTAGTCTGTGCTATCATAGATATTGTATTGGGAAGATTATATGCAGATTCTTGGAGATTTTTAAATGTTGCAAGTGCAGACAATACTTTTCCTGAATCAAGTGGGACGCCAGCAAGCATACATGAACCAAAGGTGGCTACAGCCACAAACGTGGGAGCTACCCAGAATGCGAAAGCGGTCATGGTCATTGCAAACATATATTTATACAACCAGTGTGCCTCATCGTTCCTAATATCATCGATTCTCGACAAGAACTTCATCTCCCAACCATATAGCTTGAGAATCCTCATGTTTTTTAAGATTTCAGAAGTTGTTTTCATCCTTTTATCCTTATATATCATTAACTTTCTTTGAAACGTCTCCTGAAACCTCCCTAACGGTATATTAGACATCATGATGATTATTGTCGTAACAAAAGTAGCTAGTGAAGAAACGCCAAGAGTTTTATACAATATTGCTAGTGCCAAACCAACTTGTACAATGGCGAGCCAAGGGTTGTGCATAGACTTGCTAAAATCACCGATTCTTTCGGCATCAACAGCCATGAAATTTATAATCTCACCGTTGGAGTGTCCTTGCTTCGACTGAGAAGAAAGAGTCAAACCTTTGTGGTAGATCATTGCAACAAGAGAAGCTCTGACCCTAATTCCAACCTGCTGTTTCTTAAAATCGCAGTGCCTTTGTGCCAAGCACTCTACAACCTTAGCAACAAAGAATGCAGAAACTAAAAGAAAGCCCTTGTTTAAGTCTCGATGACCATTCAGATATTTAACAAATGAGTCTATGAGGAAAGGCCCGACATACGAAGCCAAAGTGTAGACAAGCGCAAGAAGTGCTGTGATTATTATGTCTTTCCATGTTGTCAGTATCACAGCCTTGACGAGACTAAAAGTAGTGATTTGGCTGTCTTTCGTCTTATCCGACTCTAGCTTAATTCTTAAAACAGAAAACGCTCCTTTTGCATTGTTAACACGGTCAAGTTGTGGAACGTCTTCAAGATCTAATGGTTTTTTATATCCTAAAGCAATCAACGGTTTAATCCAAGAGAATGTAAGAAGACTAAATACGTTGCTGGTTGCTAAAGGAGTTATAGTTTCGCCCCCACGTTTGGACTCTCTACATTGACCTATGACACTTGACCTGCCATCCAGCAGCGGTTCTTGATAAAGATGGCTTATATTTTCATCACTTTTTCTAACCGAAAACCCCACATAGCACACGAATACACCGATAAAAGTAGATGAAACATCAAATACCAAAAATTGAGCTGTTAAAAATCCGCTATCTTTATAGGAAGCGTAGTCTAACACAAGGCAAAAACAAGAGATTACGAAAAAACACACCCACCAAATCCTTAGCACAAAAGGATACTTAGTAACTGTTGAGTTAGAGACATGGGTATGCAAGTAAACCGAAACATATAACCAAACGAATGTTCTAACAACAGTATCCCAAAAGGTAATTATGTCTTCATTAGTCCACCCGTTTCTATACCAATAAATAAGACTCAAGAAACACATAACAAGGTCAAGAAGCACAAGAACCACACAAGAAAACAGGACCTGTTTGTAAAACAAGACTCCATTTTCGGACATCCGTGTACTACATTCGTGCCCTTTGATGCTACACTTTTTGCAGAGCCAACTGATGAATACAAGAAACAAAAAACCAAGATGTGCTGATGCAGAAAACCCATGCAAGAGTAGAGATTTGCTAGCATTGTCCATGGTAACAACCGAAAACTGAGACAATTTATCTGGCATATCCATGAATGGATGATGATTCAAGTTATTCAACATCTCCATATTTTACACTAATAAAGTGATTATTGTGGAGAATATAAGCCCAAATTTGTGTGGCAG 
>contig001149
TCTGAGAAAACGCAGATGGCTTCTCAGAATACTTTGCATGGGGTAAAGCGATACTTTATCTGAGCCTTTATTGGTTCATGAAAATACAAACCAGCTACAAGAGCCTAGTTTTCTCAGCAAGTTGACATTTACTTGGGTGAACCCATTGCTTGCAATAGGATACGGAAAACCATTAGTTCTCGAAGATATTCCGTCTCTAGCATCCGTCGACCAAGCAGCCATTGCCCATGAGAAATTCACAAAAGCATGGGATTCACTCCAAACAGAAAAAGCCTCAAACAGCACAAACATGGTTGCTAAAGCATTAGCAAAAGTTTACTATAAGGAAATACTTTTTACAGGACTTTGTGTATTGCTTAGAACAATAGCGGCCGTAGTTAGCCCATTGTTACTATACGCTTTTGTTAAGTATACAAACAACGATGTTAAAAACTTAAATAAAGGACTCTTACTAGTAGGGTATTTGATAGTAGTCAAGGTAACAGAATCACTGTCTCACAGACAGTTTTTCTTTATTGCAAGAAGAACCGGTATGAGAATGAGGTCAGCGTTAATGGTGGCAGTGTACGAGAAGCAACTAAAGCTTTCTAGTTTAGGAAGAAAAAGGCACTCGACTGGTGAAGTTGTGAATTACATAGCGGTTGATGCTTATAGGATGGGTGAATTTCCTATGTGGTTTCATGTGAGTTGGTCATCGTTTATTCAACTAATTCTAGCTATTGGTGTACTATTTTCCATAGTAGGAATAGGTGTTCTTCCCGGTTTAGCACCTATTATTATTTGTGGGCTACTAAATTTGCCTTTCGCAAAAGCTATTCAAAAGTGTCAGTTGGAATTCATGGTGGCTCAGGACAAGAGACTACGATCAACTTCCGAGATCCTAAACAACATGAAGGTCATCAAGTTACAGTCTTGGGAAGAAAAGTTCAAGAAAATTATCGAATCTTGTAGAGATATTGAATTCCATTGGCTGCGTGAAGCTCAGTTCAAGAAGGTTTATGGCACGATGTTGTATTGGATGTCACCGACACTCATTTCTTCAGTCATCCTTTTTGGATGTGTGCTTTTGAGAAGTGCCCCTCTAGATGCTGCCACTATTTTTACAATTTTAGCAACACTGCGGACTATGTCTGAACCCGTACGGTTGTTGCCTGATGCAATTTCAGCGTTAATTCAGGTCAAAGTATCCTTTGATAGGATTACTTCTTTCTTAGTTGACGATGAACTAAAAGATAACAAGATGACAACCAAACAAGAAACCGAGAACTCAGGTAACAGTATTAGAATACAGGATGGAAATTTCGCTTGGGATCCTGAATCCACCACTCCAACACTTCGGAACGTTAATCTTGAAGTAAAACGTGGGCAAAAAGTTGCGGTTTGTGGGTCAGTTGGTGCTGGAAAATCATCGTTGTTATATGCTATACTTGGAGAGATTTCCAGAACTTCAGGAACAGTGGATATTTTTGGATCGATTGCTTATGTCAGCCAAACATCTTGGATTCAAAGTGGGACGATCCAAGATAACATACTGTACGGGAAGCCAATGAACAGAACTATGTACGAGAAGGCCATAAAAGCTTGTGCTTTGGATAAGGATATCGAAGCATTTAAACACGGAGATCTAACAGAAATAGGCCAAAGAGGGCTTAACATGAGTGGAGGACAGAAGCAAAGAATTCAACTCGCTAGAGCAGTTTATAACGATGCTGATATATATCTTCTCGATGACCCATTTAGTGCTGTAGATGCACATACCGCAGCGACTCTTTTCAATGATTGTGTTATGACTTGTCTAGAGGGGAAAACAGTCATTCTCGTCACTCATCAAGTGGAATTTCTTTCATCTGTGGACAATATTCTGGTTATGAAAGATGGTCAAGTTACACAATCAGGAAACTATGAGGAGCTCTTAATGGCAGGGACAGCTTTTGAACAGCTTGTGAACGCTCATAAAGATGTCATTACGGGTTAGAGCCATCACCTCATGAAAACAAAACTGAACTCGATAAAACAGAAAATAAAAGTTACCTTAGTAAAGAAAACAGCGAGGCGGAGATACCAACAAAGGGCTTAGCAGGAGTACAGTTGACTGAAGAAGAAGAGAAGGAGACTGGGAATGTTGGATGGAAAACGTTCTTAGATTATGTCGTCATCTCAGAAGGATTATGGTTTTTGGCTTTGGCCATCATAAGTCATATTGGTTTTGTTGGTCTTCAGGCAGCAGCAAGTTATTGGCTAGCATTTGGTATACCAATCCCGAAAATCACCACCATCATGTTGATTAGTGTTTACACTTTGCTTTCAACTACAAGCATCTTCTTCGTGTTTCTGAGATCATTTTTTGCTACTCTTTTGGGATTAAAAGCCTCCAAATCGTTCTTCAGTAAGTTCACCGATTCAATTTCTAATGCTCCAATGGTCTTTTTTGACTCTACTCCAGTTGGACGAATCCTGACAAGGGCCTCGTCTGATCAGAGTGTAATTGATTTTGACATACCTTTTTCGATTGCCTTTGTGATTGGTGCTGGTATAGAAATACTCGCCACGATTGCCATTATGGCTTCAGTGACTTGGCAAGTTCTCGTTGTAGCCATCATCGCTGTCGTAGCTTCAAAATATGCTCAGGGATATTATCAGCCAACTGCAAGGGAACTAATGAGAATTAATGGAACCACACACAGTG 
>contig001304
TTGTTCCCTTAACACATCTTCACCAGTCACTAAACAATTTCCAAATAAATACTCCAAACACTTACCTTCACCACTTGAAAACTCATTCATCAACAACCCTTCAAATGGATACTTAAACAAGGATATATAATGCATGAAAATCCAATACTTTGGCATCCCTTGTTTCGACACGAAGTAGCCCGAAAACAAGAAGAAAGATCCCATAACACCCGATATCACCGAGTTTCCCACTATGAAGTTCGGTACAAGTGCACTAAAACACACCACAACTGAGTTTGCGGTGTATAAAATTAGCCATATCAGGAGAAGAAACCGTGAAAACGCGAAAAAACTAGGGTTTAACCCAACCAACCAATATAACGGTGTAGCAAATAGAATTGCTAGAATAAGTAAAAATGGCAAGTATACGAGACCGTTTGCTATCGCGTATGAGGAAACTCGATAAGTTCCACATGAAGTTTCCTTCATTAGTATTTCCCTTTCTTGCAAGAAAATAGGTAGAGCTTCAACAGTTGTTGAAAGCAAAAATGTTAATATGAAAGCAAATAAACCTACCCTTTCTTCAGCCCCGATTAAGTCCATGTCAAGATTGTAGAAAATCGAGCCTAAGATCAAACCCGCTATGAGCATTTGGAGTGTTCGACAAGCAAAAAGCTCTTTCGTTCGAGAAATGTTCTTCCAAAATCTGTGAGTCAAGATTATTGTCTCCTTGAAACTTGAATTAGCAAAGCCATCTCTAATCATTGTTTCTTGTACTTGCCCTTGTTCTTGTTCGTGTTCTTCATGGTCATGATCTATGTCGACTACTTTCGATTGTTGAAAGAGTTGCTGTAAAGTGAACCTACCTTGAGTGATTTTATTAGTTGTAGTAGTAACATTTTCTTCAAGAACTATATGATTCTTTTGTTGTTGTATTGATTCAATTGAATCTATGGCAAACTCAACTACGTTAACATGTAAAGGTCGCTCAAGTCCGATGAGCCGTAACGAGAGGTTAAGCTCATCGACCGAACCTTGGTGCAAAACGGTGCCATTTGCTAATAATAGTACGGAATTGAAAAGCTTGATGATTCTAAAACCTGGTTGGTGGATGCTAAGAATAACGGTCTTGCCTCGAGTCTCAGCTATGCTCTTAACCATGTCAACGATCTGAAACGCGCAATTACTGTCTAACCCGGAAGTGGGTTCATCCAGAATCACCACTTCCGGGTCATGAACCACTGCGACGCCGATAGAAACTCGGCGTCGCTCTCCTCCTGAAATCCCACGAACCTTATCATCCCCAACACGGGTATTCGCAACATGTGACAACCCGAGTTCTTGGATCAATGACTTGACCCTGGAACTCAACTCCGGTTGAGGAATGCTCAACCGTAGCTTAGCAGTAAAAGCTAGGGTTTCTTCAACCGTAAGAAGAGGGAACAAAGTGTCTTTTTGTGTCACATACCCTGAAATCTTTTTAAATCTCGACTTGTCCACCGGTTTTTGGTTGACTTGAATGGAACCCGTTTGTGGTGTGATTTTGCCTGCAAGAACCTCAAGAAGAGATGATTTTCCAGCACCACTCGGTCCGACGATAGCAAGGACCTCCCAAGGCTTTGCATGGCAACTTATGTCACGTAAAACTCGACGTGCTCGAGGGTTCGTATCGCGATCAGGAACGGGATTTTGTCCTTGGTGTTCTTTGGGTTGTAACTCAATGAAGTTTTGGTCTTTGTGGAAGATTTTGGATGGTGGTTGTGGTTTATTATTGTAGATTGTGTAGTTGATACCGGTTGCTTCAATGTCACAACCCTTTCTATTCATCGGGAATTAAAATCTCTTTGTGTTTAATTTTGAAGTGTTATTTGCTTGTTGTGGTATGAGTACTTGTAAGGTTTTCTTGGAGCTTTTCACATCAAAGGACTCCTTTGTCCGTACTTTTGTTTCCACATATAATATCACAAAAATACTTGCAATGGTCATTTCTTTTTTTTATTTTTTT 
>contig001936
GCCCCTGCACCCGAAACTAACTTCCCTCGCGAAATACTTGCGCCTATCGCTTCTTTAAGAGATAAGCCGTGCATCGGTGTTTCATACCCGATACTATTTCGTGACGACCTCTTCAAATTTTGCCAAGACTTATTAAACTCAACTAAACTTTTAGTTCCTCCAGGTGAACCTTCTAGCTCGCGTATCAAATCTAGCGCAAACTCAGTCCGATTTTCCTTATCCGGGATCGGATGACCAAAATCAGAAAAGTACACAGGAAGATTCGCGGGCGACCCGCTGTAAACAGTTTGTCCACGAGACAAAAACAACAACCGGTCCAGTAAACCGAGTATACGGGAACTCGGTTGGTGGACCGACATGATCACAATACTTCCACTTTGCGCGATACGTTGTAAAACCTTTACAACCATATATGCGCTAGTGGAATCAAGCCCCGAGGTAGGCTCATCGAGTAGCAAAATAATGGGGTCGTGAATAATATCGATACCTATCGAAACACGCCTTCTTTCCCCACCCGAAACACCTCGATGTCCCTCATCGCCTATAACCGTCTTAGCCGCGTTCCTAAGGCCTAACTGATCAATCAAGGCTTGAACTCGCAACATTTTTTTGCGACTTGGACAAAGTACGAGGTAAACGAAACTCAGCAGCAAACATAAGTGTTTCTTCGACAGTTAACATAGGAAATAAAAGATCATCTTGCATGACATAAGCCGAAATAACTTTTAATAACCTTGACTCGAGTTGTTCACCGTTTAACGTAATCATTCCTTTTAAACTTTTCTTATCAATTCGGTTCGCTAAAGCATCGATCAACGTCGATTTCCCCGAGCCACTCGCGCCAAGGACCGCGAGTATCTCCCCATCCCTCGCTTGTCCCGAAATATCATTCAACAACACTTTTTGCCTCGAAAATAATCTCTCGCCACCTACGGCCTCAACGGAAGTCGCGGAAGCATTTTTCTTACCCCCGAACAAAGACATCTTGTTACTAACTTTAACACTATATGTTAAGTTACTAAAAGACAAAACAAAAGGCAACGAGCGAGGCTCGTTGCTTGTTTCACTCATCTCCAGCACACGATGTGCTGGAGTGCCAGTAGTATCTTCTGATACATCTTTTCTAGTATCTCCCACGTATTTTAACAGCTCGCCGAGAGTTGGCGACACCGAGGTCGTTGTCTCTCGGCGTCTGTAAAATGCGGAGCTATCAGAAGAATTATCCTCCATAATCTTGAACATAGGTGAAGTGCCAAGAATGAAGGAAAGAAGTTGGTTAGTTGCGAAGAAGGTGAGAAGTTTATGGGAGGTGTGAGGAAGTTGAAAGAATGAGGTGAATATATTTATAGGTG 
>contig002919
TTGCAAGGTAGTATCTCTGAAACAGTCACACCATAAGATCAAATCAGATAATAAGTCACCTTATCTAGTGCCAACTCCCTAAGATAGATAAAACATACCCGATACCAGAAATTGAGCCAACCAAGTGGCACAAGTAGGAACACAGTTGGCCAAGCATACTGACAAGTAATGATGATAATTCCAATCAGTGTCATGTACAGAGATAGAGTCAAGCTCATCGTGAATGGAAGGAACACATCGATGTTTGTTTGATCACTTGATGCCCTACTAAGAATTCTTCCTGAAGGTGTAGTGTCGAAAAACGACATTGGAGCATGAAGGATGCTGTGAAGTATCTGTTTAAAGAAAATCTGGCAAGTTTGAAGTCCAAGAACCGTAGAGGAAATGGTTCGACCAAATACCAAAAGGAAGGATAGACAGGCTATAGCTGTGTAAACTTTTATAAACAATGATGGGTTGAAAGAAGAAGCACGCTCATCAGAAGTCGCATAGGCTAACCAGTAATCACTTGCCATATTTGAGCCTTGCCACATAAGCGAAAGCAAAAAAACAATAATCACACCCCACCATCCAAAAGCCTCAGTCACGTAAACTTTATAGACGCCTAAGCTGATTCTTCCTGTTTCCCTCTCCTCTTCTTTGATTAGCTTTGATGTTCCTATGATAGAGCTAGACTTTGATCGTTCTAAGGCCTTGTCATTCTTTTCTTCCGGTGCATTCTTGCTCTGGATAGGCGTAGGGGGTGTGTCTTCTGATGTTGTACCTTTCATGTCAACTAGTTGCATTGAGGTCTCGTGAGCTGATACTAAATCTTTAAAATCGAGCCCAGATTCTAGTAGTTCATCATATTTTCCTGATTGAACAATCATTCCATCTCGCATCACTAATATTAGATCAACATTATGGAGGAAATCAACTTGGTGTGTGACGAGCAAGATTGTCTTGTCTTTAAGGACTCCTCTAACACACTCCTTGAATATTTCTGAACCAGTGTGAGCATCAACGGCGCTAAAGACATCATCAAGAAGATATATATCACAATCTTGATAAACAGCACGCGCAAGCTGAATCCTCTGCTTCTGTCCACCACTAAGATTGATACCACGCTCTCCAATTTCAGTCTGGTCACCGAACTCCATCATTTCCAAATCTTTTTCCAAGCAACAGTTCTTGACTACTTCTTTGTACTTTTGTCTATCCATCGGCAAACCGAATAGAATGTTCTCTTGGATTGTCCCATTCTGAATCCATGCTGTTTGTGCAACATATGCTGTGCTCCCACATACCCTCACCTTCCCAGAGATTTTGTGCATTTCGCCAATAACGGATGAAAGGAGAGATGACTTTCCAGAACCTACAGTCCCAACGATTGCCGCAAGCTCACCTTTCTTGATCTCAAAGTTCAAGTTCTTGACTACGGCACCTTCAGCAGCTTCATCATCCCAGCTAAACGATCCATCTTTGACCTCAACGGCCGTGTTGCCACTACAATCCTCCTCCCTCTCCACTGCCCCCTCATCCAAATCTTTGCTCAACATGAACTTATCCAATCTCCCCAGTGATATCATCGCCTGAGAGAGTGATATCATTGATTGAGGGAACGCCCTTATGGGCTCTTGCAAGTTCTTGAAGAGCGATGTGGCAGTGAAAACTGTCCCAGCATCAAGTGGGATCCCGAACAAAATCGCACTCCCAAACGTGAGTGAAGAGATGAACAAAGGAGTACTCCATAAAACAATCATATTTCCACCAATGGAAATCATGAATTTAGTAAGCCAGCCGTATTCAGACTCACGGAAACCTTGAATTCTCTTGTTGAAGTGCTCTTCCCATGCTTGGAACTTAATCACCCTCATGTAATTAAGCATCTCGTTAGTAGCTTTCATTCTCAAATCACGGTTTTGCATTATGCTGTGCTGAAACCTGTTGTTCCTTTTAGTACCAAAGATGACATAAGTCATAACTGCCATTAACCCAATCAAAGCTACCACAGTTGGCAGGCCAAGGTACGAGTAAAGAATAGCTAAGGCTACTGATACTTGTACTGGCATAAGCCAAATTGCATGCAATTGAAGCATCATATCAGATAGCTGTTGAGCGTCTACAGCCATGTAGTTTACAATTTGTCCAACACCATGCGATTGTCGAGCCGAGCAAGAAAGCCTTAGTCCCTTTTTGTATAAACTAGTAATCAGTGTGGACCGGATCAA 
>contig003042
GAAACCCAGAAGAATAAAAACACACACACACACACAGAAAATTCTCAATTCTCATCATCAATGGAGCTCCAAAAAGGCCCCAAACTCCTGCTCCAACAATACAAATCCCTCTTCACAAAAAACCTCCTCCTCGCATACCGAAACAAACGCGCCACTTTTCTCCAAGTCTTCTCATCTTTTTTCTTCATTTTTCTGCTCTTTATAATCCAGAAAGCGATCGAGGCGCGCTTCGGGACGTCTACCGCTTTCGAAAGCGTCCGAGATCCTGATTCGCTTATTGATCCTCCGATATTGCCCTGTGAGGAAAAGTATTTTATTAAGTCTCCTTGTTTCGATTTTGTGTGGAGTGGGAGTGATAGTGCGCGAATTGGCGCGATTGTGGAACGGATTCGGAGGAATAATCCTGGTCGACCTATTCCGTCCGATAAGGTTAAATCATTTCGAACAAAGGGTGATGTGGATGCATGGCTTTTTGCTAATCCTATGACCTGTCCTGGAGCCCTGCATTTTGTAGACAGAAATGCTACCGTAATTAGTTACGGCTTACAAACAAACTCTACGCCCATTGCTAAACGAGGAGATTTCGAAGATCCAACATTTAAATTCCAAATACCACTCCAAATTGCGGCTGAACGTGAAATTGCTAGGACCCTAATAGGAGATCCAAATTTCAGCTGGGTCGTTAATCTGAAGGAATTTGCACATCCTGTAGTTGAAACATTCTCATCTGTGGGCACAGTTGGACCAAGTTTTTTCCTGGCAATTGCCATGTTTGGTTTTGTGCTACAGATTAGTTCTTTGATAGTTGAGAAAGAACTCAAACTTCGCCAGGCGATGGCAATGATGGGCCTTTATGATACGGCTTATTGGTTATCATGGCTTACATGGGAGGGAATCATCACCCTATTTTCAGCTCTATTTACAGTTCTCTTTGGAATGATGTTTCAGTTTGATTTCTTCTTGCACAATAGCTTTGCAGTTGTGTTTCTAGTGTTCTTTCTTTTCCAACTAAACATGGTTGGCTTTGCATTCATGTTTTCATCATTCATCAGCAAATCCACTTCATCTACAAGTGTCGGTTTCTGTGTGTATATAGTTGGTTTTCTGACTCAGGTGGTTACCGTATTTGGATTTCCGTACAGTGACAACTTCTCTAGTACATACAGAATCATCTGGTCTTTCTACCCACCTAATCTTCTTGCTAAAGCCCTTCAGTTGCTTTCTGATGCTACTGCTACTCATGAAGACCCTGGTATCAGCTGGAGTCGTAAAGGACAGTGTGCACCAAATGACGAGGACTGTCTAATAACTGTGAATGATATCTATTTATGGCTTTTATCAACATTTGTTTTGTGGGTTGCTCTGGCAATCTACTTTGATAATATAATTCCTAACTCATCAGGCGTAAGAAAACCAATTTTCTACTTTCTGAACCCTGGATACTGGTCAGGAAAAGGCGGGAACAGAGTGAGAGAGGGTGGGATTTGTAGTTGCATGCGCTCTCTTCCACCATCAGATCATGCTTCTCCAGATGACGAGGATGTACTTCAAGAGGAAGAGATTGTGAAGCGGCAACATAGAGAAGGTGTTGTCGATCCAAATCTTGCAGTTCAGGTACAAGGTCTTGTGAAAGTATATCCTGGAAGAACTAACATTGGTTGCTGCAGTTGCAAAAGAACTCCACCTTACCATGCACTCAAGGGCTTATGGGTGAACTTCCCAAAAGATCAGCTATTTTGTCTTCTAGGACCCAACGGAGCTGGGAAAACTACTGCAATTAATTGCTTGACCGGAATCACACCAGTCACTGAAGGAGATGCTCTCATATATGGACATTCCATCCGAAGTTCTGTTGGAATGTCAAATATCCAGAAAATGATAGGTGTTTGCCCCCAGTTTGATATTCTTTGGGATGCACTATCCGGTCAAGAACACCTCTATCTATTTGCCAGTATCAAGGGTCTACCCCCAGCTTCACTTAAAATGGTTGTGCAAAAATCATTGGCAGAGGTGAGACTCACTGAAGCAGCCAGAGTGAGAGCTCGAAGCTATAGTGGAGGAATGAAACGCCGCCTCAGCGTTGCAATATCTCTAATTGGAGACCCAAAGTTGGTCATCTTAGATGAACCGACAACTGGTATGGACCCGATAACTCGAAGACACGTTTGGGACATTATTGAGAATGCAAAGAAAGGACGAGCCATTATTCTAACAACACATTCAATGGAAGAAGCTGATATTTTAAGTGACAGAATAGGAATCATGACAAAAGGTAGACTTAGTTGCATCGGAAACTCTATTAGATTAAAGTCAAGATTTGGCACTGGTTACATTGCTAATGTAAGCTTCACGGGGACCACTGCTAATGTGAATGGTTCCAGAGAAGATGCCACAACTGCAACACATTATGAGGAAGTGAAGATGTTCTTTAAGGATCGTTTAGATGTTCTTCCAAAAGAAGAAAACAAATCCTTCCTCACTTTTGTTATCCCACATGACAAGGAGGGACTGCTAACGAATTTCTTTGAGGAGTTAGAGAATAGAGAGGAGGAATTTGGTATATCGGACATCCAGCTCAGTCTTGCAACTCTTGAAGAAGTGTTCCTCAACATTGCAAAACAGGCAGAGTTTGAAAGTGCTGCAGCTGAAGGCCGATTCACCACATTGACATTGTCTTCAGGAACTTCTCTTAAAATACCAGTTGGAGCAAGATACATTGGAATTCCAGGAACAGTTTCAACAGAAAGTCCTAGAGGAGTTATGGTAGAAGTTTTCTGGGGGCAAGACGATGCCGGTACCCTCTGTATTTCAGGCCACTCGGAAGAAACACC 
>contig005459
GTTGTTGCAACCTTATTAATGATTAGCATTGCATCTTATGAGGTCTCAGCCGATGACGTTGTTTTTATTAGAACAGACCGCACGGGTACTAAACAAGACCAGTTTTGCACACCTAAGAAATTTACTCAGTAAAATTTGATAATAAGTTTCAGTATTTTGGTATAAAAGATTATGAATACATTTCTTAATAACTTAACACCCCTCGTCGAGCTATTAATATCATACATGTGTGAATTAATTAATATTATAAATAGCAAGCTTACCAAGTTTGATCACGAGGCTTTATGTTGTGACCAATATTCGTTAACAAGCTGCGCGAATAAGGAAGCTGGCTCATTCATTAATTTTGTTGGCTTGTCATATTCCATCACCTTACCATCCTTCATAACAAGTACCATTGTGCAGTCAATAACAGTTGGTATTCTGTGTGCAACTGTTATTACGGTGCAATCTTCAAATTCTTCACGAATCGTTTTTTGTATGATGGTGTCAGTTGCATTGTCAATTGAGGCTGTAGCTTCATCAAGTACTAGTATCTTGCGTCTCTTCAAAAGGGCTCTTCCTAAGCAGAATAGTTGTCGTTGTCCTAAGCTCCAATTTGACCCATCTTGCACAACTAATGAGTCCAACCCTTCTTTTTTATCTTTAATCGCCTCTCGAAGTTGGCATTTTTCAAGAACCTTCCATAGTTCATGATCACTATGTTCTGATAAAGGGTCTAGATTATATCGAACAGAACCACTGAATAATGTCGGTTCTTGAGGGATGATTCCAAAACTTGATCTAAGGTCATGGAGTCCAATTGATGTGATATCTAGATCATCTATAATGATTCTTCCTTCTGTAGGCTCAACTAGGCGAAACAAAGCACTAATCAAAGTAGTTTTCCCACTGCCTGTTCGACCAACAATTCCTATCTTATGCCCTCCCTCGAATACACAACTGATTCCTTGGAGAACCAAAGGGGAATTTGGCTGATATCTTATTTTAAGGTTTTCGATGACAACTCTGCCAACACTCGGCCAGTTTGTCGATGGTCGATTGGATTCTATTATTTCTGGTGCTTCACTTTGAATGTGCATGTATTGCTCTACTCTTTCGACGGAAACTATCAGATTTGATAGCTGGCATTGGAATTGGACGGAAATAACGAGGAAAATATTCAATGAGAGACCGTAGGAGAGAGACATTCCAATGAGTCCTGAGTCAGAAGCTTCAAATGGAAGCAAAGTTATTGCTAGGGCAGAGCTAGAAACAACAACCGCGCATAGGATTTCTAAACGCTGGATCAACCACTCATTTGCTGAAAAACTATGAAAATATGGACTTGCGTTGCCATCTATAAGGTTCAGATGCTCTATAAAGAAACGATCTTCTTCTCCAAAAGCTCTGATAGTAACGGCTCCAGCAATCGATTGTGCTAGATGGCTTGCAACAAACGACTTGCTAGTACCATCTAATCGCATCAACTCCTTTGCGGAGGCGTAGTAGAATTTCTGTAGAAGTATCGTTACATAAACAGTTGGAATGATGATGAACAAAACAGGCCAAGTTAGGAACGCCAAGATGCCAAAACTAAAGTATGTGTTCATGGTTGTGCCTACGCCCACCGTGAACTTCATTGCCAAATCAAGGTCGATAACACTCAAATCAGACGACACTCGACTTATGATCCTTCCCATTGGGGTTGAGTCATAAAAAGACATTGGTGCTCGAAAAAGAGATGTGATCAATTTGGAGAAAACCGCTATAGATGTATTAACGCCAAGTTTAACCACAAAATAAGATCTACCGAATAAAAAGAACATCATTATAAAAGCCATGACCATGTATACTAGCAACATGTTGGACTCGTTGACACTAGAATCTTGCACTTCAATTGCTAGCCAGTAATTCTGCAAAAACTGTCCAATTATGTACAAGATATGTGAGAAAACCGACAAAGAAAAGTAGAGATAGCCCTTGCTCTGGCTAAGATACTGTTTGTACGGTTTTAAACCAGTGTCCCCTGAT 
>contig006823
TGTGTGTGTGTGTGTGTGTTTATACAACAGAGTTAACATATGACATTGTTTTTATCACAGTAATTATCAAGACAATGATATTACAATTCTTTACAAGGTTGCAACTGTTAGAGCTCAAGTAGTCATGTGCAATGCAACTAAAGATGCATAGAATCCGCCTTCAATATTGATTAGATCATCATGCTTTCCTTTCTCGACGATGACTCCATTTTTCACAACCGCAATCAAATCAGCTCCTTTAATAGTTGTCAACCGATGAGCAACCACAACTGTGGTCCTGTCAACCATCACCTTATCCAATGCGTCTTGAACCACCTTTTCTGACTCGGCATCCAACGCACTTGTAGCCTCATCCAGTAGTAGTATCTTGGGACTCTTCACAATCGCTCTAGCAATCGCCACTCTTTGCTTCTGCCCTCCTGACAGTTGCACACCTCGTTCCCCTACCTCTGTATCATAACCTTCGTGTAGCCCACTAATGAACTTGTGGGCATTGGCTAGCTCAGAAGCAGCTACTATTTCAGCCTCGGTTGCTTCACCGTCCTTTCCATAACTAATGTTTGCTCGAATGGTTTCATTGAACAATGCAGGTTCTTGACTCACCAGACCCATCTGCAGCCTAAGCCACTTGAGTTGAAATTTTTGTAACTCTACTCCATCGAGTGTAATAGACCCTGAATCCGGTTTGTAAAATCTTTGGAGAAGTGAAATAACCGTCGATTTCCCACTCCCACTCTCGCCAACCAACGCGACCGTTTTCCCGCTATTGATTGTTAAACATAGATCACGAAATATCTCGACATCTGGTCTAGTGGGATATCTAAAACTAATGTGATGAAGCTCAATTTCCCCTTTGACCGTGTCTAATGTCATTCCTGATTCATCACTCGGGTCAATCTCTGACTTTTGGTCTAGAATGTTAAATACCGATACAGCAGAGCTCATGGCTTTGCCTGTATCGGGTGCAAATGAGCTTGACTGAGAAACTGCATATGCTGTCATTGTTAGTGCAAAAAATACCCGAAAAATGTCTGAATATGTAGTCATTCCCGCCTCAACAAACCGAGCACCAGCGTAAAAACTGGCTGCGTACATAATAAAAAGTAAAGAATTCGATACACCAAACCCGACCCCACTGATCAAACCCTGCTGTATCCCTTTTCTCTTAGGAGTGTCGCATTTATTTCTGTACTCTCTCACCAATTTCTCTTCTGCACAAAAAGATGCCACTGTCCTTATACTCCGAACTGCATCACTCGCCACCTGACTGGCTTCCTCATACATAGCCTTAGCATCATTGCTAAACCCTTTATTGAATTTTACCTGAACATATCCGTTAACACCTACTAATGGAGCAAGAACAAGAATTACAAGGGCTAATTGCCAGCACGTGAAAAGAGCTATGGTCACACCAACAACAACAGAAGATAGATCCTGTACAATCTGAGCAAGCGCGTCTCCAACTAAACCACGAACACTGGCTGCATCAGATGACAGTCGTGCACCGATAGCACCACTTGTGTTCTCACTCTTATCAAACCAACCAACCTCCATATTTATCACTTTCTCAAAGCATAACAATCTTGTCCTTCTTATTAGTTTTGCACCCGCAAGAGAGAAAAAATATGATCTCCCAGTAAAAGAAAAGAGT 
>contig006918
ATAGACATGTAGCTTTGACAATAAGAAATATAAACCCTAAACCTAATAAGGCCTAAGCCGACAACCTATCTAATACAACTGTTACATTGACTAAACATTCAGTAAAAACATGCTATCAACTGAAAAATCAGCAAAGTTCACCTATTCACCAAGGCATTTGAGGATATCATACACTTAATGTGATAGTTAGAAAATGATGTAGTTCCCATTTGCTAAGCGGCGTTTTTTTTTTCCTTTTCTTGAACGACAATGAATTAAAAATACTCTTGCATGAAGCTAGCTAGAGACACAAGATTACAACAAGTTTGTACAAGCATACTTTGCGATAATCTTCATCTTTTTATCTCAATTGAGGTTACGCACAGAGCTACAATCATGATGTGACGACGTCCTTATTGTGAAGGTGTGGCAAGAGGATTAATCATCACTTGCATTTGTTTCTTAGGAACCGCAAACATCAATCCTCTTGAGCCAGATTTAACCTTCTCTACAATTATCATTATAACCCAAAATAAAACCCTATAAACTACCACCATCCCTAATATAGCCACTAGATCAATCCACTTTGAGTATCCCATTTCAACTTGCCATTGCTTTCTTAATATATACCCTCCGTCCACTGGTTTTTGCACCCCCATTTCGTTGTATACATACTTTACTCCTTCAAACTCGTTCTTGAACAATCCTTGATACGCATACTTGTGAAATCCAACGTAGAACAATGGGTACTTCCAAAAAGGGTGTGGTAGATCCTTGGGTAAGCGAAAAAATCCACCACCTAAAATCATGATACCTTGGATCCCCGCACCCATTATGATCCCCATTAAGTAATTTGGAACAATAGTTGCAACAATCATCATTAGGCTCTCAACTAGCAGCATACTTGAAAAAAGTATGGATGTGTAGTATGCAAAGTGATCAAATCCTTCACGAAGTCCCGTCATGTAATATGCCAACGCCCCTGGAATCACAGATACTAGTAACAAGTATGGTGTTGACGATAACGTGTTGGCTATTACAAATGCCTCTGTTGAGTAATGTCCGTTTAGTCTTTCACGTTCAAATACTTTCATGTCCTCCACAAATGAGGGGAATCCACCAATTGCCATGAATGTTAAAAATGAGACCACAAACATCAACATCGAACTTCTAGCCTGAATAGAGCTGTAACTTGAGCCAACATGATAGAATATTGTTCCAATGCCAAGAGACAATGCTAAATAGATGGCGAGGCGCAGCCAGTAGTATCCAAGATCACGATGCATGTTAATGAAGGACCGCTTCATGAGTACAAGACTCTGAGTTGAAATACTAGCATGACTTTCCATTTTATCAAGTGCTCCGTATCCCTTCTTGCATATTTCAGCAACTATGCTGTTAACTTCTTGGTGAGCGGTAGATGACATGTATGATTCTATTAGCATGTTAATTATTTCCTCAGTAGGTTTATTTTCAGTTGAACCTTGTTCGATATCCTCCTCAAAATCCTTGTTTATTGTTCGAAGAAAGTGGTCAGACGGATTCTGGAAACTGGGACAAGGGAAGCCATTTGAAGAGAAAAAATTCATTTGCAGGGCTAGTTCGCCCGAAAAAAACTGTTCTTCCAGAAGAAAGAAGGCAAAGATTATGGAAAAGCCCAAATACTTCACTGCAAGGCTGGTGGATGGATGCGATGATGGTCCTTCCTTCATGTTGATCAAGCCTTGCAATTCTGCTCATCACATAGTACGAAGCAGCACTATCAAGGCCACTTGTTGGTTCATCAAGGAAGAGAAGCTTGGGACGAGTTAGGATCTCGATACAGATGCTGACTCGTCTCTTTTGGCCTCCACTAAGGCCTTTAGCTCCCCACCCACCTATTCTCGTGTCCATTGAATCTTGAAGGCCCATCTCTATTATGGTCATTTCAGCTCTCTCCTTCTTATCAGCTTTTGACATAGAGTTTGGTAGTTGAAGCTGGGCTGAATAGTAGACACTTTCGCGGACAGTAAGTGTTGTAATGAGTGTATCATCTTGAGTCACGTAAGCCGATGATCCATAGGCTAGGGTTTTCTTGAATCCATTAACCAGAATATCACCACTCTGCCTAGTCTTGGAATCCAGTCTCCCTGCTAAAGCATCAAGGAGCGTGGACTTGCCAGAACCGGAGGGACCCATAATAGCTAGGATCTCTCCGGGTCTAGCATATCCCGTAACATCTTGAAGTATTGAACGGCTTTGGCCAGTTTTTCCATTAGGCACTGTAACCCACAAGTTCTTCCATGTCAAATGTACACCATTAATAATCTGACCCTTAGCTTCACCATTATCACAAGTTGTGCTTTTAATATCTTCATGGCATGGCAATACTGGTACATGGGATGTGATCTCCACCTCATGAGGATATTGTAGGTTTATGTAAGTAGACGGTTCCATTCTAGAGAGATAGAGGGAGTCGTTTGTACGTATAGATAGATTTATTTT 
>contig007136
CCCACTACAACTTTCCTAAATTATACAAAACGTATGGACTTAAATTCACTTATTAGGCGATGTAGGTGACCATCCTAACACACTATTACACCATATACACACACTCTTCACCTCATGCATTCTCATTCAACTCTCAATTTCCAAACCAACACAACAATTCCCTCTAGCTAAACACTCTTTTCTTTTGCAATATTTGGCCTATATATATATATTCCCGGTGTACTACTAATCCCTAAATAATTTGGTAGGTATGCCTCGTGTAGTGGCCGAAAATTTAATGGATAGTATAGATTTTTACGATCAACGGGGACAAATGGCTGCTTCTCCGTCTCTCGGAGAGCTTTTGAAGTATGTTGGAGACATAAGGAAGGATGCTAATGGTGATGAGACGCCTGCTCACCGAGTTTTTGGAGATGAGTGAAACTAGCATTGATGAGCCCAGGGCGTTACCGTTCGTTTTGAAGTTTAACAACTTGACATATAGCGTGAATGTAAGGAGGAAGTTGAATTTTACGTCCTTGTACCGAGATTTGTGTGGTCGTGGTGAAGATCGTACCAAGATTTTGTTGAATGATATTTCGGGTGAAGCTAGGGATGGCGAGTTGGTGGCGGTGTTAGGGGCAAGTGGTTCGGGAAAATCCACTTTGATCGATGCTTTGGCTAACCGGATCGCGAAAGGAAGCTTGAAAGGTACAGTTACTTTGAATGGAGAGCAATTGGAGTCAAGGTTGTTGAAGGTGATTTCGGCTTACGTGATGCAAGACGATCTCTTGTTTCCTATGCTAACGGTTGAAGAAACTTTGATGTTCGCGGCAGAGTTCAGATTGCCACGAACATTTTCAAAGTCTAAAAAGAAGTTAAGAGTTCAAGCCCTAATTGATCAACTAGGGCTTAGAAACGCCGCCAAAACAGTCATTGGCGACGAAGGACACCGAGGTGTTTCAGGAGGTGAACGTCGTCGTGTGTCCATTGGTATCGACATCATTCACGACCCGATCATTCTCTTTCTTGATGAGCCAACTTCAGGACTCGACTCAACTAGTGCATACATGGTTGTTAAAGTTTTGCAACGTATTGCACAAAGCGGAAGTATTGTCATGATGTCTGTACACCAACCGAGCTACCGTCTACTTGGGTTACTCGACCGCTTGCTATTTCTGTCCCGTGGACAGCCCGTTTTCAATGGTTCTCCTGCGGATCTCCCGTTATTCTTCTCAGATTTTGGAAATCCCATTCCAGACAAAGAGAACCGAACCGAATTTGCACTAGACTTAATCAGAGAACTCGAAGGCACGCCTGGAGGAACCAAACGCCTAGTCGAATTCAACAAAGCTTGGCAAAACATGAAGCGAGCCCATAACACGACAGCCATAGGTGACGAAACTCCTACACGCGGTTTAACACTCAAAGAAGCAATCAGTGCTAGTATTTCACGAGGCAAATTAGTCTCTGGAGCTGGAGCTAACAACGGCACAAACCCGACCTCAATGGTCCCAACTTTCGCGAACCCAATGTGGATAGAAATGGCGGGTTTATCAAAAAAATCATTCACGAACTCAAGACGTATGCCTGAGCTATTCGGTACACGATTAGCAGCAGTGACCATCACGGGCTTCATACTAGCGACGGTCTTCTGGAACCTCGATAGCTCACCTCGAGGTGTCCAAGAACGCTTAGGGTTTTTCGCGTTCGCCATGTCCACAACTTTCTACACATGTGCGGACGCGTTGCCAGTTTTCCTCCAAGAACGTTACATTTTCATGAGG 
>contig007205
ATGTTTAAACATCATTTCAGCAAAAGTTTGACTAACTAATTTTGAAATGTCATGGGGTCGAATTCCCAGTTTTTTTATGCTCTTTAGATCGTTGACTTGTGGAGCTTCTATAAACTCCATGGTCAATAATTTTGAGGTACTTAAACTCCAATAAACTGTAGGGGCATATATATAGGCTGCAATATGAGGGGATAACCTTCGAAAGTTATCCATACACTTTACGCTGTTCTTCGCTTCATTTAAGAAATCTAGCTCCTTCGGTGAAGTTTCTTTTACTTCATCTACCAACCACCTGTAATCGAATGAGGGAAAGAAGCGGTGCACGGTATTCACAATCAATTCCACAGTGGCAAGATCAGCAGCTGCAGTATCTGTCATGTGTGTATGTTGTACCTTCACAGCAACTTTTTGTCCCTCATGAGTACGAGCAACATGCACTTGTGCAAGAGAAGCACTTGCAATTGGAACCGGATCAAACTCGTCAAATATCTCTTCAGGGGCCCCACCAAGTTCTTTCTTCACAACTTTGCACACTTGATCATACGTAGAAGTTGGACATCTATTCAACATTGACTCCCTCATTGTCTTTGCATACTCTATTGGCACCAAATAATCCAGTTGACCAACATGTTGCCCAAGCTTAATATAAATTCCACCATTTTTGAAACATAGGTCTTCAAGCTTACGTGCGCTCCTGGTGTGAACTTCATGTTTAACTCTTTCCCTCTCATCACTATCCTCTGCCAGTCCCATTAGTGAATACTCGTAATCAAAGGCAATGGCAGCAGCGGTAGCGGAGAGGCGAAAAAGGCGAACGGGGACAGCAGTACATAGCTTAAGAGCAGTAGCAGGGTCATCAGAATTAGCAATTTTAGAAGCACCAACTCCACACCCTATAGCAGTTGCAGTTAACAATACTTTCCATTTTAAATGCCTC 
>contig007788
AACCAAAGATAAACAAATATATTTTTATCTTTCTTGTTATTCAATAAGTGCGTTAAATAAAAGTGTACGTTTTATTTTCTAAATGACAATATCGAACACAAAAATTACAATTTGGCATCCGTTGATCGTCAACTGTGATCAATTTGTATGACTAGAATTCGACCTCATGTTGTACTCTGCAACCAGCTCGGAAAAAGAAGACGCTTTATCTTCCAACAATGTTGTAGGAGAATCATATTCTTTAATCAAACCATTGCTTAAAACCAAAACCATGTCACTGTTGACGACAGAGGTAATCCTATGTGCTATTGTTATGACAGTAGAGTCTGAAAAGTGTTGCCTAAGTGTTTTCTGAATCATGTTATCAGTTGATGTATCGACTGATGCAGTTGCCTCGTCAAGAACCAGAATCTTGCTTTTTTTGAGTAGTACACGGCCAAGGCAGACCAGTTGTCGTTGACCCATACTCCAATTTTCTCCATTTTCAGTAACTGTTGAATCAAGCTTTCCTTCCTTCTTTCTGACCTCATCTCCAATTTGGCACTTATCAAGAGCCTCCCAAATCTGATCATCTGTATATTCTTCAAGTGGGTCCATGTTACTGCGAACAGTTCCATTAAACATGGTAGGATCTTGGGGAATTATACTCAATCTAGATCGTAAATCATGGAGTCCAATTGATAATATGTTAATCCCATCTATCAAAATTTCCCCGCTAGAAGGTTCAACAATACGAAAGAGTGTCTGTATAAGAGTAGACTTCCCACTTCCTGTTCTTCCCACGATTCCCGTCTTTGTACCTCCATGGAAACTGCATGTAATACCTCTCAAGACAAGTGGCATGTGTTGGCCATATCGAACCTGAAGATCATGAATATCAACTCTTCCATGTGATGGCCAGAAGTGATCAGGTCTATTTGAGTCTATAACAAGAGGAGGTTCACTGGGTATTGAACAATATTGAAATATTCTTTCAACAAATATAAATCTTATTTCCACGTTGCAAAGTTTTTGTATAACCCAAACTTGTAATTTGTTCAAATATAGTCCATATGTCACTGCTAAGCCCGCGGTAATTGGATCGATAGTTCCATGAGGAATGGAGACTAAAAAAATCAGAGTGAAGGCAAAGACTATAGACGACAGCATATCCAAGCGCAAGCTTAGCCAGTCATTCACACCAGCCGCGTGTAACTTTGGACTGGAATAATTGTCAAGAAGCTTCAAACACATGTCTTCAAATCGGTCTTTCTGATCAAAGCTTCTAATTGTTGTTGATCCAGACATTGTTTCAGAAAAGTGTTGTATAACCGGGGCTTTGCATACTCCAGCAAGTCGTGTCAGTTCTCGTGCTGAAGGTAGAAAATATTGCTGTAAACGGATGCAAATTACAAACAAGGGAAAGAAAAGAATGAACACCGGCCAAGCACCTAGTGACATAACTATAATAGCGCCTAAAAGCTGTATCACCACAGCGACGAATAGGATCATTGTATCTGCTATCTTCACGTCAACTGTACTTTGGTCTGTAGATGCTCTGTTTAGAACTCGTCCAGATGGATTGGAGTCAAAGAAAGACATCGGGGCACGGAAAATAGAAAAATGCATTTCGTAGAATAGCTTATTGGCTGCCTCATACCCAGCTTTCATAACGAGCATCGCTCTAGCTAGAACGCAAAAAGCACATCCAATTCCAAAAGCCACGTAAACAATAATGACCTCAGAACCTAGGTGAGTTTTGTTACTTTCTGACATAGGAGATGCCCAAGTTATCCAGTGATTGCCCGATATTTGAAGCAGCTCAAACGTAATTTGTGCTAACAATATCAACGGAATAAGTGCTCCTCCGTAAGCAATTGTAATGTATTTCCAATAGGCTGACAAGCCAACTTTACCTTTTACTCTTTCTTCTTCTTCCACAAGTTGTCTTTTCTTCCCCTTAGGGTAAATCTCATTTTGGGTAACTTTTTGGAAAGTGCCCTGGCTTTCTTGGTTCTCATTCACATCCATTATATTGGATGCTAAAGTCTTCCCTACGTAATCTATTTCCAATAAAGCTTTTTTGTGTGCACCAACGAGTTCTATAAAGTTGCTTTCCTGATTTGAGAATATTTGTTGTATTTTCCAGCTTGAGTAATTTTTCCATCCTTTAAGACCAAGATGAGATCTGCAACAGGTAAAAACTCCACCTGATGTGTGACATAAATCACTGTTTTCATTTCCAGGAAATTTAGCAAGCATTCTTTAAAGAGATGGCTTCCTGTGTGAGCATCAACAGCGCTGAATGGATCGTCGAACAAATATATATCAGCATCCTGATACAGAGCACGTGCTATCTGAATTCTCTGTTTCTGGCCCCCACTCAAATTGATTCCCCTTTCACCTATAATCGTTTTATCACCAAATGAAAAAGCTTCAAGGTCTTTTTTCAAATCACATGCTTCGAGAACCTTCTCGTACCTTTCTCTGTCCATTTCTTTACCAAACAAGATATTATCTTCTATCTTTCCACTCTGTATCCATGGTGATTGGCCAACATAAGCCTTGGTGCCACTAAGTTTGACGTGTCCTGATAATATAGGCACTTCTCCTAGAATACAAGACAGTAGGCTCGACTTTCCTGAGCCAACAGCGCCACACACAGCCACCCTCATGCCATGAACAACTTTAAAATTTATATTACTCAATGTTGGACTACAAGACGTCACATCATATGAGAAGTTTCCGTCAGTTATCTCAACCGCAGTGTCAGAATTACCTTGGGGCACCATTTCTACCACATCAGAATCAAAGTCATCAAGACGAAGCAATGATGCAATACGATCAAAAGAGACTTTAGTCTGTGCTATCATAGATATTGTCCCTGGAAGATTATATGCGGATTCTTGCAGAATCTTGAATGTTGCAATCGCAGACAATACTTTCCCTGAGTCAAGTGGTATGCCAGCAATAATACATGTCCCAAAAGTGGCTACAGCCACAAATGTGGGTGCAACCCAGAATGCAAAAGTGGTCATTGCCATATTAAAAACATTTCTGTACAAGCAGCGTGCCTCATCTTTCCTGATATCATGAATTCTAGACAAGAATTTCATCTCCCAGCCATGAAGCTTGAGAATCCTCATGTTCTTCAAAATTTCTGAAGTTGTTTTCATCCTTTTATCTTTATATTTCATTAACTCCTCTTGAAACTTCTTCTGAAATCGCCCTGCATAACCACTAGCCAAGGGTTGTGCATGTACCGGCTAAATTCACCGATTCTTTCAGCATCAACGGCCACCAAATTGATAATCTCCCCATTGGACTGCCTCTGCTTAGACAGAGATGAAAGGGTCAAACCTTTGTGGTAAATCATAGCAACCAAAGCACTCCTGGCCCTCATTTCTGCCTGTTGTAGCTTGAAATCTTGATGTCGTTGTGCCAAACACTCCATAATCTTGGCAACAAAGAAAGCAGAAACTAGAAACAATCCGTCACTTAAGTCTCGCTCTCCATGTAGATATTCAACAAATGCATCTATGAGGAATGGCCCAACAAATGAAGCCAATGTGCAAACAATAGCAAGGAGTCCT 
>contig011354
CTGAGATTCCACGCCAACAACTTATTACATTTGGTTACAACATAGTAAGAAAAGGGTCTTCtGCcTTTACAAAaGTGACATTtAGCATGACcATGATTTCCaGTTGAGACTTGAGACTTCAACAaCCGCTTTCAACTATACATCAGTCCAGTCCCGGGACCAATCATAACATAGTCATCTCTAAAATGTGCAAACATGTCATAAGATCGTCAATTTGCAGATTTGAGTTCCCTGTGCTTCACCATCAAAAGGGCCTGTATCGTGTTTTAGTGAAATAGTGACCAGATGCGTACGGTATCTCTTCGATCACCTGTGGCATAAGGTAATGAGGAGTACATCCCGGCTGCACTTTCACGATAGAATACGGTTAAGTCTGTGGCGAAAACGGGCTGAACTGTCTTAAGATTCTTTATACCAATGAGAATTATAGCATAGTAAATGGCCtGTGCCACCCAACTTCTTTTGGAATCTAGAATGTCACACATCTGAATAACAACAATTAGTCCCCATACCTTGATATCGAAATTTGTCCCCATTGATCCTTCAGGCAAGATTCCATATGCAAGCACTCAAAAAGATACGAACAAAAATCAGTTGCAGTTGACATTCGTTTGCTAATTTAAGATACTACTAATTACTAATTCTTGTAATCAACCAATATTTATAACCTGTtAAAAGGGCATATATCCTCATCAAAaTCCTTCGTTTtACCTCAAAAGGATTAGCTGCAAACATCCCCcAAaTGAAAGAAACCATATTAGCAGATCCTAACCGGAATCGCTGGTACGCTACCGCCACTAACTCCGCCGCCTCCGCTTCCCATCAGATCTAAGAAACCCTCCACTTATCtCACTTTTtCcATTTTtATAtGATTTTttGTGGGgTtGATCTTCATTTTCAAACATAAGATATCAAAAaCTTGCATCACACAGAAGAGCGTGTTTGTTTtGTTGAATATTTtGGTGGGAAGAAGATTCAGGAAGAACATGt 
>contig012023
TTATACGTTCCTTGTTCCACAACTTTGCCTTCAGAAACAAATGCAATCGAATCAAGGTTCCGAATGGTGTTAAGTCTATGTGCTACAACGACCGTTGTTCTGCCAACCATTaTCCGATCCAATGCCTCTTGAACTACTTGCTCTGATTGAACGTCAAGGGCgCTTGTTGCCTCGTCCAGcAGTAGTATTATTGGGTCACGAATGATGGCTCTAGCTATcGCAATTCTTTGTTTTTGTCCTCCTGAtAGTTGTACTCCTCGTTCTCCACATTCTGTCTCGTATCCATCTTTAAGTGATGAGATAAAAGTATGAGCATTTGCAGCTTTAGCAGCCTCAATGAGCTCGTTTTCGGATGCATCTAGCTTCCCAAAAATGATATTGTCACGAATTGTGCCcGAATAAAGGACGGGTTCtTGGCTCACGAGTGCCATATGCTTTCTaTACCATTCAATGTTTAGCATtCGTATGTCCACTTTATCCACCTTAACTGTACCTCTATCTGTATCGTAGAATCTTTGGATCAACGCGATTACTGTAGACTTCCCACACCCgCTTTTCCCAACCAATCCAATGCTTGTTCCGGGCTTCACTTCTAAGCAAAACTCCCTTAAGATTGGGGTTTCGGGTCGGCCTGGGTACGCAAAATCGACCTTTTTTATTTCTATTCTGCCACTTAGTTTTTCCAACTTCACTCCACTAGTTCCATTTCCCTCATCAGCATTGCTCGAGATCAATGATTGTCGATCAAGAATGGAAAAAACAGAAGCAACAGCAGTCGACCCTTTAGCTATgTCAGAAGTCATACTTCCAGCATCTGCTATAACCTTTCCTGTACTAATCAATATAAAAAACGTCTTAAAAACATCCCCAGCCGATATCTCCCCAGAATTTACCAACCTTCCACCGTACCAAAAATCCAGCGCCCAACAAATAAATGTTAGCCCTTGAGCTGAACCAATCCCTACACCTGCTAACCACGCCTTTTTCCTACCCTGGCGCCTCGGCCCATCTTGAGCCTTGTCGAAAATCTGTAACACGATACCTAAACTACCAAATGATGTCACAATCCTATGGTTATAAACTGCCTCAACTGCGATTTGAGTACTTTGGTTTTGGTACTTTATAAAGTTAGCTGACATTGTAGACAACAATACTTTTTTCATGTAGAAACAAAATATCGTTAGTGGTTGAACCGCAATCATAACAAGTGCAAGCTTCCAAGCTACAACTAAGCCCATAACCATAGCGATTAAAACGCCCGAGGCTGTTTGGATTAGCAGTGACATCCTGTCTGCTACTAAAGACTTGACCATTGTAGCTTCGTTACTTAACCTTGAACACAAGGCtCCACTGGAATTAGCCTCATTGTCGAACCAAGATGGCTCGAATGTTAGTATCTTTtCCAACATTTTTAACCGGATCCTTTTGGTTAGCATTTCACCCATGTACGCGAAATTATAATGCTGCAACAAGTTTACTAAAATACAAATGACTGAAAGTGAGCAGAAAATGATGGAATACGTTTTTATTCGGCTGTTCATTTCATCGTGATTTGGTAAAAAGAAAGCAGAAATCATTCcTCcAACTGTTAAAGCGTAAACaGGTtGCACAGCTCCAAATGCAGCTGAtGCAAGACTTCcGACTAATGCCtGTTTCCATTCGGGTGAGTTTAAGGAGATTAATCGAGAAAATGAAGGTGGAATTTGGTTTGATGATGATAAGGATTGCGGGTCGTTGAAAGTTGCTGGTGAATCCCATAcGGCtGGGCTTGATTTTGCAGTACTTAATCTGGAAGCACTACTTCTTGCAGCTAAAGGAGTGTTGTTTTCATGCTCGTTGAAAGAGCTAAACTGtCTTTGAAGCTTTACTAATCGAGCATAGTGACCAGTGTTGCTATCGACTAGATCGGTGTGGGACCCTTGTTCAATTACACTACCTTCGCTCATAACAGCAATCGTGTCTGCATTTCGTATCGTTGCTAGCTTGTGTGCAACCACCATTGTTGTTCTTCCCATTGACGCTTGATCAAGAGCGGTTTGGACAAGTTTTTCTGATTCTGAATCGAGTGCACTTGTGGCTTCGTCGAGGAGAAGGATGACGGGGTTCTTGATTATCGCTCTAGCAATTGCAATCCTTTGTTTTTGTCCACCAGATAGAAGTGCTCCTCTTTCACCAACCTTTGTTTCGTATCCCTCTGGAAGCTGTCTAATGAAACTATGAGCATTAGCAGCCGTTGCAGCAGCGATTACTTCATCCATCGTAGCATCAATCTTTCCAAACATAATGTTTTCTTTTATCGACGTCCCAAAAAGTGCATGTTCTTGGCTAACAAGTCCCATTTGTGCTCTCAACCATTTCAACTGTAGTTTCTTGATATCCATCCCATCAACACGAATAGTCCCACGATCTGCATCGTAAAACCTTTGAATTAATGCTATAGCTGTCGATTTGCCACTCCCACTTGCTCCCACAAGTGCAATGGTGCTTCCTGCTTCTATTTTGAGGTtAAAATCTCTAAGAATTATGCAGTTTGGCCTTGAAGGGTACGTGAATTCTATATTCTCAAATTCAATGTTTCCTtGAATGGTTTCGGGTATTAGGCCATtGTtGTCTTGACCGTCAATTTCTGGGgTTCGGTCAATCCTTTGGAAAaTCCTTGATGCTGCTATTGATGCTTCTGTGAAGTGATTCAGTTCTGGTAaTGCCATTCCAaGAGATAATCCACCCAAGATGAAAGCAaGACCGGCTaCAtAAaCCCgTCCTCcGCTTtCCCCTTTATACATAACCAAACGgCTCCCATACCAAGCGATCAAAGCCcATAtAGCGAAAGAAaGTCCAGtGCTCCCAATaGCAAGaCCTTTCGCGATACCTTGcTtCAAACCcATCTCTGTTGTTCggtccaaGAttgctgagtactttttgacaatcgTCTTCTCAGCAGTgaatgagTagACggttttttataGAggccagAG 
>contig012804
AAaTCATATAGCAAGTTCCTTTAACTTCTGCCTTCGAGAGTCAGTCTCCAACAGCAAACAGCTCCCGACAGAAGAATAACATACAAACATCATAACCACTTGGCCAATGGCCATGTCACTCAACTCCGTGGTTCCAACTCCTGAAAATACCACTGGTTACCCGGTCCACGCCCATGCACATTCAGAATCTTTTAGACAGCTGGCCTTATACCCCATTACTTTAAAGTTTGAAGATGTCGTGTATAAAGTTAAGCTTGATAAGATGATACTGAATGGGgTAACAGGGAAGGTTTGCCCcGGGGAATTACTGGCAATGcTAGGTCCATCAGGCAGTGGTAAAACGACCCTACTAACAGCTCTAGGAGGACGTCTTACTGGGAAACTATCAGGAAAGATTACAtaTAACAGCCGTCCATTTTCTGGTTCAATAAAAAGGCGAACGGGATTCGTGACTCAAGAAGATGTACTTTATCCTCATCTTACTGTCACTGAAACCCTCTTATTTACTGCCATGCTAAGGCTACCAAAAAGTTTAACTCAAGAGGAGAAAGTCCAGCATGTGGAACATGTTATAGCTGAGCTAGGCCTAgCTCGGTGCCAGAACAGCATGATAGGTGGCCCACTATTTAGAGGTATTTCGGGTGGAGAGAAGAAGAGGGTTAGTATCGGTCAAGAGATGCTAATTAACCCAAGCTTGTTGTTGCTAGATGAGCCCACTTCTGGTCTAGACTCCACCACGGCTCAAAGAATTATAACTACAATTAAACGGCTGGCTAGTGGAGGCAGAACAGTGGTCACAACAATTCACCAGCCGTCTAGTCGGCTTTATCACATGTTTGATAAATTAGTCTTATTGTCTGAAGGTTCACCAATTtACTATGGTCCTGCATCTACAGCCTTGGAGTATTTTTCATCTGTTGGGTTTTCCACATCCATCACAGTCAATCCAGCTGATCTTTTGCTAGATCTCGCTAATGGAATTGCACCTGATTCAATTCATGAATATGAGCAAGGTGACAACACAGAGCAGGAGCGGAAGTTAGTTAGAGAAAAGCTCGTCACTTTTTATGAAACAAACATTTCAACGAGACTGAAAGCTGATTTATGTAGTTTAGAGGtTGGCAGCTACAACCATGCAAAAGAAGCTTCAACAAGAGGTCAAAtGAAATCAGAACAATGGTGCACAAGCTGGTGGCATCAGTTTAAGGTGCTACTTCTCAGGGGGGTAAGGGAAAGAAGATATGAATCATTCAATAGACTTCGAATCTTTCAAGTGATAAGTGTCGCTATACTCGGAGGCCTTCTtTGGTGGCATACCCCAACATCCCATATTGAAGATAGGATAGCAATGCTTTTCTTTTTCTCTGTTTTTtGGGGGTTCTACCCGCTGTATAATGCAGTTTTTACTTTtCCCCAAGAAAGAAGAATGCTTATAAAAGAACGGTCATCTGGGATGTACCGTCTCTCCTCTTACTTTCTAGCAAGAACCATTGGAGACCTGCCACTTGAGCTTGCCCTCCCAACGGCATTTACATTCATACTCTATTGGATGGGTGGGCTCAAACCTGATCCAGCTACTTTTGTCCTCTCCCTACTTGTTGTACTCTACAACGTCCTTGTAGCCCAAAGTCTTGGACTAGCCATCGGTGCCATTCTTATGGATGTCAAACAAGCAACGACTTTGGCTTCAGTTACAACCCTGGTGTTCCTTATTGCTGGAGGATATTACATACAACAAATCCCTCCGTTCATAGTGTGGTTAAAGTATTTGAGCTATAGCTACTACTGTTTCAAGCTTCTGCTTGGGGTCCAATACAATGATAATGACTTATATGAATGCTCAAAAGGCGTCTACTGCCATGTTGCAGATTTTCCAGCTGTCAAATCAGTGGGACTACATAaTCTACCAGTAGATTTGTTGATTATGGCGATGATGCTGGTCGGTTATCGGTTTGTTGCTTATTTAGCATTGCAGAAG 
>contig013150
ccgacaacaataaaactagaatcacaccataccacccaaaagcctCGgTtGCAtACACTTTGtAgaCAtGTAAACTGAcTcTTCcTGTCTCtCGCttCCtCAtCTTCAAtCAGTTTTGaTGTTCctATCTTAGAACTcGattGGGaTCGGTCTAAaGcTTtAGTAGTAtcATTGTTGTTTTCTTTTGtATtACCGGTAGGAGATTTTGTTATGGTTTCTGGTTCGGTTGACTCTGCTTGTACTAGTTGCATTGAGGTCTCATGAGCAGATACTAAGGCTTGAAAATCGAGTCCaGATTGAACCAGTtCATCGTACTTTCCTGATtGGACAATCATCCCATCGCGCATCACTAGGATAAGATCAACATTGTGGAGAAAATCGACTTGATGAGTAaCGAGTAAGATCGTCTTGTCTCTTAGgACTCCCCTCACACATTCCTTgAATATttCTgAACCCGTGTGAGCATCGACAGCACTAAAGACATCATCAAGAAGATATATATCGGAATCTTGATAAACAGCccGAGCAAGCTGAATCCGCtgTTTTTtGGCCTCCGCTGAGATTGATCCcACGCTCCCCAATTTCGGTTTGATCCCCAAATTCCATCATTTctAAGtCTTTTTCCAAACAACAAGTTCGTATTACATTTTTGTACTTGTTTCGATCCATTGgCGAACCAAACAAAATGTTTTCTTGAATAGTTGAATTTTGAATCCATGATGTTTGTGCAACATACGCCGTGCTCCCAGTAACCGTCACCTTACCAGAAATTTTATGCATTTCTCCGATAACGGATGCTAATAATGACGATTTTCCCGATCCTACTGTCCCgACAATCGCTGCTAGTTcGCCTTTTCTGATCTCGAAGTTCAagTTTTTTATGGTCTCTCCTTCAGAAGCGTCTcCGTCgTCATTCCAGCTAAATGACCCGTTTTGGACAGAGACGGcCGTCATATCgTCGCCATTTGCATTTCTCTCAATTGAACCCTCATCTAACTCCTTACTATTCATATATTCATCCAATCGCCCCAAAGAAATCATCGCTTGAGACAATGAAATCATCGATTGCGGAAAGTTCCAAATCGGTTCTTGCAGATTTTTAAACAACGAAGTTGCAGTAAAAACTGTCCCTGCATCGAGGTTtACACCAAGCAAAATCCCACTCCCGAATGTGACTGTTGAGATAAACAAAGGCGTACTCCATAACACGATCATGTTCCCACCAATCGAGTACATAAACTTACAAAGCCAACCGTATTCTGATTCACGAAACGATTGTATCCTGTCATTAAAATGTTGTTCCCATGCTTGAAACTTGATCACTCTCATGTAACTAAGCATCTCGTTCGTCGCTTTCATCCTCGAGTCACGGCTCGTCATTATGTTGAATTGGTACCTGTTGTTTCGTTTTGTCCCCACGAAAaCTaGCAaCAAAATTAGCAAGAcGGCAACTAGTGTCACTACAACAgATGGGCCGAGGTACACGTAAAGTATGCCTAACGCGACCGcAACTTGAAGTGGCATAAGCCAAATCGCATGTAGTTGAACCaTTATATCAGAGAGTTGCTGAGCGTCTaCAGCCATATAaTTCACAATCTGTCCTACACCATGAGATTGtcGAGCTGAACACGAGAGaCGTaaacccTTCTTGTATAGtGACGTTATCaaGgTtgAACGGATTAACaTCCCGAGCTTTTGAGAGTGAAaGTTGAAATGgTGtTGTGTCAAAACtTCGagaaATTTCGCAACTAgaaggattagCACTAAATaaTAtccttCGTATggCGAACtTCT 
>contig014053
GAACCGcTGAGCAAATtCACTtACTGGGACATACCTATATGgTCtGTTTCTATCTGCCcAGTATtGCTCTTGGTCCTTTTTAGATGTAACCTCTTGCAAGaagTCAGCGGTACCCTTTCTCTCTGGACACTTGAATCCGCAACTCTCAAAGAACTCAACAATATGTTCTCGTGGCCCCTGATACACAATCTGACCCTCGGATAACAGGACGATGTCATCAAAGAGATCAAATGTCTCAGGAGCAGGTTGTAGTAAAGACATGAAGATTGTTGACTCAGTGAAGTGAGCAACTTGCTGCATGCACTTGACTATCTGAAACGTAGTGGAGCTGTCAAGACCTGTTGATATTTCATCCATAAACAGAGTTTTTGCTGGTCCGACAAGCATCTCTCCTGTGGTCACACGCTTCTTTTGTCCTCCAGAGATACCTCGTCTCATTGCATCTCCAACAAaGGTGTCACGGCAGACATCAAGACCCAATATTCTAAGAGTGTAGTAAGTAATCAAACTGCTGTCATCTCCTTCAATGGCAGTTGCCTTCATGAAAAAATCGACTTCAGCCTGTGGAAAGATTCCTGCTTCCTTTTCTCTTTTTGCAAGCTCCTGCAGCATTTCTAAACGAGATCCGACTCCTTGACATCTTGCTGAGAAATCAAGGGTTTCCTTGACAGTCATTTCTCCAACATGAATATCGTTCTGGCTAATGTAGGCTGCTGTCCTTCGAGATTCAAATTCATTTAACCCATGACCGTTGTACGTTACCTCACCATCTACTCTTAGGCTGGGATCAAGCCTTCCAGCCAGAGCCAACAAAAGCGATGTCTTACCAGAAGATGGTGGCCCCAACAGAAGTGCCATCCTTCCTGGTTTGAGAATCCCGGATGCATCTTTAAGAATTTGAAGTTTCGCTTTCTCGGAGAAACTGATACCCAACTTAGCTAGAAGTCCTTCAACAATATTTCTAGCGGTATTTGTCAGCGTTGGAAGTGCTCGTTCTCCAACGTGACAATCAACATCCACCGACAGATTTTTAAACcGAACTTCAACCGTTGGTAGGGAGATTCCAACcTTATCAACTCGATCTTTAAACTTCCTCAAAAAGATCTcGTTATCTTCTTCAGCAACTTGAAATATCTTATCAATAAAGGCTTGTCTAGCATGAGGATCAAGCTCCCTAACATCCACAAGCATCTGTTCAGTAGGCATAGGCTGCTGTTGATCAGCAGgTATATACGACTTAAAAATCGTTGTACGTAggCGATTATATGTTGGAAGTTTCTCCAaTGCGGCCcATCTTAACGCCTCTTCgTCCTCCATGGAATGACGGCTGCTACGGCCGTCATGACTACCACCCCCGCcAATAGAGAACGCATCGTCCATGCGCCAGCTACTCGCGGCACGACTAATGCTTTTACTTATGCTATGTCCTATGCTTTGTCGCATGCTCATTTTTcGTTCTTCCTCcATGGTTGAAaG 
>contig012973
GggCAATAAGgAACTTtGGTGGTAGGTATTTGCAACCATACAAACTTTATATAGGGAAATCGTTTGATCACTAAACTAgTAaCAaCTTTATTTTCCAAATATAGAAAGTAACGAATACTAAACAAGAAAGAATAAAACCccACAATCGTCAGCAATGGCTGCATAAACCAATAAAACAAATaCTACAAAATCTAATACATTTCTTGATCAAAATTCAATCTTTAGATAGAACACAATCAGTTGGTgACCTCCTCATCACTTTCTGGAGCTTTCACgTAAAACCGATTGAGCCGTTCCAGCGATTTCTTAACCTGATCATCCCAATCTGTTCTCCATGTCAAGTACATTAGCGCAAGCGTTTGAGTTACAATTCCAAAGATCATTCCAATCCATATTCCCTTCACTTGGAGATTTGTCAAATAGCCTAGCAACGCTCCACTTGGAATACCAATTAGGTAATAGCAAACAAGGTTAATGACTGCTACAATACCTTGCATTCCAGCTCCAACCGCGACACCAGAGAGAACCGGATAAATGCTGTTCAGCAACACGGAAAATGAAAGTAGCAAAGAAAGTTCTGATACAGTGTCTGCGACTCGTTCATCATCCGTAAAGGCATAAGCAATTTTTTTGCCAAACGCCAAGCATAGAACAAAAAAGAACGATCCTATGGCTATGGAAGTTCCTAACAAAACTTTAATAGAGAACTTTGCAGCTTTAGCATTTCCTCTTCCAAGTTCATTTGCTACGCGCACACAGGCAGCGCCTAAGAAACCGAGACTTATCATAAACTCCCATGCATTAATGTTTAAGCATATGGAGAATGCAGAAATGGCAATTTCAGCATTTGCCATGTATCCAGCAAGTAAGACTAACACAGCATTGTACCATAGTTCCAAGCAGACCATAACACCAGATGATATTGATAGCTTTATAACAGGAAACAGATCTTTGAAGGCAGCAACTGTAAACCCTTTCCATGAATAAGGACACCAACCACCAAAAATGTAAATAAACTCTCCAATCACAAGGAACCACGACGATGCTGACAATGAAATCATTGCACCAGGAATTCCATACCCAAGCTTAGTCACCAAAAGCCATGACAAAGGAATATGTAATCCAAATTGGAAAATGGAAAGGCATGCTATCACCATGTTCTTTAATTGTGCTTGTAGAAACATTTGTATTGTCAAGCTAAACACAAAGTTGTAAATGAAAGGGATGAACCATAGAGATATGTATCCACCACTTTGGGCTATTGCTTCGTCTTCACCTAAGAGCCTGTATACTTGTGTTCCAAAGATGAAAATTGGGAGCAGAACTGTCAAAGTAAACAAGTCAACGATCCATGATCGTTGCAAGTAAATTCCCATCATATGGTGTTGTCCCGCACCAAATGCTTGGCCACAAAGAGTTTCAGTTGCACTTGACATTCCCAAGAGTATTCCATTGACAAATCGGACACTTAGGGTTTGGACAAGGGCGTATCCGGCAAGATCCATCTCACTTATATGACCGACAAATGACTGAGTGACAACAATACATCCGAATGCACAAACCCTTGATATAACACCGGGTAATGCGACCCTCCATATCTTTCTGGTTTCAGTCCATACCCTTTCGGTCAAGGTACCTTCTGCCTCTTCCTCTTCGTGTCTAAGTAGCTTCGTTTGAAGTCCATTATCCATTGTTAGTTAAATATATGTGATAAGGATCACCGGAGCAACGCCGTGATGCAACAGCCAAAGGTTCTTTCCACTTTTGGAAAGTTAAGGTGGAACGGTGGTTTTTAGGGAGGAGAAAGGTGAGATGTGGAGGgTTTAgATGCATAGAaGAAAAaTGTGAtACGTAGTATATTtATGTGACTCATGGgTTAGAGT 
>contig001118
CTACAATACATATGTTCTATTGTTCTAATATATGTCTTTGACTTTATAACAAATGAATCAATGGATCTTTTACACACTATAAAGTCCTAAAGATTCATTCACTATGAACCTTAAGTAACAAAGGTTCAGATAAATAAGAAAAATTATATAAACGAATGTCCTGTTAACCTCATGCTCAATCACAACGAGTCACTAATTAACTTGCTCTTCATTTTCATCCGACTTCAAGTAAAAGCGAGTGAGACGTTCTGAAGCCTTTGTGACCTGAAATTCCCAGTCTGTTCTCCAAGTCATATATACAAGCATTATGGTTTGCGTTAGAATACCACCAATCATTCCCATCCATATCCCTTTAACTTCAAGAGACGTTAAGTATCCAAGCAAAGCTCCTACTGGAATACCAATTCCGTAAAAGCAAACAAGGTTAACGACTGCAACAGCTGCCTGCATACCGGCTCCAACAGCCACCCCTGAGAGTACCGGATAAATGCTGTTCAACAAAACCGAAACAGAAAGGAGCCAAGAAAGATCTGATACTGTATCTGCAACTCTATCATCATCCGTAAACAAGTACGCAAGTTTTCTGCCAAACACCAAACAAAGTACAAAGAAGAACACTCCTATCACGAGGGAAGTTCCCAACACAACTTTTATCGAAAACTTCACTGCTTTTGCATTTCCTCTTCCTAATTCATTCGCCACCCGGACACATGCGGCACCTAAGAACCCAAGGCTTATCATGAACTCCCATGCGTTAACATTCAGGCAAATGGAGAAGGCAGATATCGCGACCTCTGCATCGTCCATGTATCCCGCAAGTAAGACTAGAACAGCATTATACCATAACTCCAAGCAGACCATCACACCAGAGGATAATGAGAGCTTCACAACAGGCAACAGATCCTTAAAAGCAGCAATTGTGAATCCTTTCCATGAATTAGGACACCATCCTCCAAAAATGTATATGAATTCACCAATAACAAGAAACCATGATGACATTGAGAGTGCAATCATGGCACCCACAATCCCCATGTTCAGCTTATACACGAAAAGCATTGACAAAGGTATGTGGATTGCAAATTGAAACACCGAAAGCCATGCGATAATCATGTTCTTTAACTGTGCTTGTAGATACATTTGTATTGTCAAGCTAAAAACAAAGTTATAGACAAAAGGGATGAACCATAATGACATGTATCCGCCAACTTTTGCTAATGATTCTTCCTCACCAAAAAGCCTAAAGATTTGAGTGCCAAATATGAAAACCGGAAGCAAAACGGTTAAAGTAATCAAGTCAACAATCCACGATCGTTGCAAGTAAATGCCCATCATATGGGTTTGTCCGGCTCCAAATGCTTGTCCACAAAGGGTTTCGGTTGCACTTGACATTCCTAAAAGTATCCCATTGACAAATCGGACGCAAAGCGTTTGAACAAGTGCGTAAGCAGCAAGATCTAGATCACTTATATGTCCAACAAATGATTGGGTGACAACAATAGTTCCAAATGCACAAACCCTTGATATGACACTAGGCAACGCGACTCTCCATATCTTTTTCGATTCATCCCATATTCTTTCTTTTAGGTCACCTTCCTCTTCTTCCTGTCGAAGAAGCTTTGTCTCGACCCCGTCATCCATCTATCTGAGGAAATACGATTCAGGAAAATTAGCTAGGCACAAAATAAGCAGGAGAAACTAGTGTGTAAGTCATGAAATAGTTAGAAGGTATATTTCATATCATATCATATGTACTGTAATC 
>contig006334
CATTGAGGTCAACTTACACTATTAAGGCTCCAAACAAGCCAAATACGATCCTTTTTTAAGTTAGACGAGCTCGAGTTGAGATTGACCTTGGAAAGCTCAGACTTCGACACTCATTTAGTCCCTTAAATTGTCGTGAATAATTAGTGCTCACATAAAATAAAGGCCCAAGATGTCATAATTAAGCCCACTATATGAAAATTATAGAAAGATAAGCCTAAAGCCATATATAATCAGTAGGTAAGTAGGTTCCCTAAACCCCAGCTTTCTCTTTCGTTCTCGGTTCTTCCACTCATTTCTACACAAAAACACATACATTACTAATATGTGAAGCTGCCACATCATCACCGGAAGGTATTTATTTCCTAAATCACGTTACTTTAAAGTACCATGGATCAAGAAATTCAAACAAAGCTACTTCGACGTGACGAAGAAGAGGAAGAAGGTGACTTGAAAGGAAGGATATGGGATGAATCCAAAAAGATATGGAGAGTTGCATTGCCTGGTGTCATATCAAGAGTCTGTGCATTCGGAACCATTGTTGTCACACAATCATTTATCGGTCATATAAGTGACTTGGATCTTGCTGGCTATGCCCTAGTTCAAACGCTTAGTGTTCGATTCGTCAACGGAATCCTTTTGGGAATGTCGAGTGCAACTGAAACTCTTTGTGGACAAGCATTCGGAGCAGGTCAACACCATATGATGGGCATTTACTTGCAAAGGTCATGGATCGTCGACATGATCACTCTAACCGTCTTACTCCCAATTTTCATCTTTGCTACACAAATTTTCAAACTTCTAGGAGAAGATGAAGCTGTAGCAAATAGTGGCGGATACATCTCTTTATGGTTCATTCCTTTTGTATACAATTTTGTCTTCAGTTTGACCATACAAATGTACCTACAAGCACAATCAAAGAACATGGTCATTGCATGGCTTTCAATATTCCAATTTGGGATTCACATACCTTTATCGTTGCTTTTCGTGTATAAGCTAAACCTTGGGGTTGCTGGCGCAATGATAGCATTGTCGATGTCATCATGGTTTCTTGTGATTGGGGAGTTTATTTACATACTTGGCGGTTGGTGTCCATATTCTTGGAAAGGATTTACAGTAGCCGCCTTTAAAGATCTGTTGCCTGTTGTAAAGCTCTCAATATCTTCTGGTGTGATGGTCTGCTTGGAGTTATGGTACAATGCGGTGCTAGTCTTGCTTGCGGGGTACATGCCAGATGCGGAGGTCGCGATATCCGCTTTCTCCATATGCCTAAACGTTAATGCATGGGAGTTCATGATCAGCCTTGGTTTCTTAGGTGCTGCATGTGTCCGTGTTGCAAATGAATTAGGGAGAGGAAATGCTAAAGCTGCAAAGTTCTCGATTAAAGTCTTATTGGGCACTTCTATTACCTTTGGAGTGTTTTTCTTTGTTCTTTGCTTGATTTTTGGAAGAAATCTTGCTTACGTGTTTACAGATGATGAAAGAGTAGCAGATACAGTATCAGACCTTTCATTGCTGCTTTCATTTTCGGTCTTACTAAACAGCATTTATCCAGTTCTCTCAGGGGTCGC 
>contig064602
GGTGTCATCAATGAATATGGAAATTCGAATGTCCTTGTTACTCTTTCTACTGTCGATAAGTATTCACTCAGGTTGCTATATGTTGGTATTTTGGTGGGGCTATGTGCCTTTGTTGGTATGATTTCGTGGTTCTTAACTTCATACCGTTCAATGGACTTACCCCGCTACAAATCCTTCATTGTTAGTCATGTTTGTGTTTGCAGAAGGACTTTGTTGGGCAAGGACTGCAGAAAGACAGACTTCTCATATGAGACTTGAGTATTTGAAATCTGTCCTTAAACAAGACGTTGCTTTCTTCGACACCCAAGAAGCTGGTTCATCCACAACTTATGAAGTTGTTTCAACTATCACAGCTGATTCTAATGCAATCCAAGTAACTATTGGCGAAAAGAT 
